# Supplementary material for: The development and characterization of a 60K SNP chip for chicken
Source: BMC Genomics. 2011 May 31;12:274. doi: 10.1186/1471-2164-12-274 (PMC3117858; doi:10.1186/1471-2164-12-274)
Supplement: Additional file 1 — A tab delimited flat text file with the dbSNP accession numbers for the SNPs identified using Illumina sequencing of RRLs. [file 1471-2164-12-274-S1.TXT]

local_identifier	NCBI_ss#
GGaluGA000001	316921455
GGaluGA000002	316921462
GGaluGA000003	316921464
GGaluGA000004	316921466
GGaluGA000005	316921468
GGaluGA000006	316921470
GGaluGA000007	316921472
GGaluGA000008	316921474
GGaluGA000009	316921476
GGaluGA000010	316921478
GGaluGA000011	316921480
GGaluGA000012	316921482
GGaluGA000013	316921484
GGaluGA000014	316921486
GGaluGA000015	316921488
GGaluGA000016	316921490
GGaluGA000017	316921492
GGaluGA000018	316921494
GGaluGA000019	316921496
GGaluGA000020	316921498
GGaluGA000021	316921500
GGaluGA000022	316921502
GGaluGA000023	316921504
GGaluGA000024	316921506
GGaluGA000025	316921508
GGaluGA000026	316921510
GGaluGA000027	316921512
GGaluGA000028	316921514
GGaluGA000029	316921516
GGaluGA000030	316921518
GGaluGA000031	316921520
GGaluGA000032	316921522
GGaluGA000033	316921524
GGaluGA000034	316921526
GGaluGA000035	316921528
GGaluGA000037	316921530
GGaluGA000038	316921532
GGaluGA000039	316921534
GGaluGA000040	316921536
GGaluGA000041	316921538
GGaluGA000042	316921540
GGaluGA000043	316921542
GGaluGA000044	316921544
GGaluGA000045	316921546
GGaluGA000046	316921548
GGaluGA000047	316921550
GGaluGA000048	316921552
GGaluGA000049	316921554
GGaluGA000050	316921556
GGaluGA000051	316921558
GGaluGA000052	316921560
GGaluGA000053	316921562
GGaluGA000054	316921564
GGaluGA000055	316921566
GGaluGA000056	316921568
GGaluGA000057	316921570
GGaluGA000058	316921572
GGaluGA000059	316921574
GGaluGA000060	316921576
GGaluGA000061	316921578
GGaluGA000062	316921580
GGaluGA000063	316921582
GGaluGA000064	316921584
GGaluGA000065	316921586
GGaluGA000066	316921588
GGaluGA000067	316921589
GGaluGA000068	316921591
GGaluGA000069	316921594
GGaluGA000070	316921596
GGaluGA000071	316921598
GGaluGA000072	316921599
GGaluGA000073	316921602
GGaluGA000074	316921604
GGaluGA000075	316921606
GGaluGA000076	316921607
GGaluGA000077	316921609
GGaluGA000078	316921612
GGaluGA000079	316921613
GGaluGA000080	316921615
GGaluGA000081	316921618
GGaluGA000082	316921619
GGaluGA000083	316921621
GGaluGA000084	316921623
GGaluGA000085	316921626
GGaluGA000086	316921627
GGaluGA000087	316921629
GGaluGA000088	316921631
GGaluGA000089	316921634
GGaluGA000090	316921635
GGaluGA000091	316921637
GGaluGA000092	316921639
GGaluGA000093	316921641
GGaluGA000094	316921644
GGaluGA000095	316921646
GGaluGA000096	316921647
GGaluGA000098	316921649
GGaluGA000099	316921652
GGaluGA000100	316921654
GGaluGA000101	316921655
GGaluGA000102	316921658
GGaluGA000103	316921659
GGaluGA000104	316921661
GGaluGA000105	316921663
GGaluGA000106	316921665
GGaluGA000107	316921667
GGaluGA000108	316921670
GGaluGA000109	316921672
GGaluGA000110	316921673
GGaluGA000111	316921675
GGaluGA000112	316921677
GGaluGA000113	316921679
GGaluGA000114	316921681
GGaluGA000115	316921683
GGaluGA000116	316921686
GGaluGA000117	316921687
GGaluGA000118	316921689
GGaluGA000119	316921692
GGaluGA000120	316921693
GGaluGA000121	316921695
GGaluGA000122	316921698
GGaluGA000123	316921699
GGaluGA000124	316921701
GGaluGA000125	316921703
GGaluGA000126	316921705
GGaluGA000127	316921707
GGaluGA000128	316921709
GGaluGA000129	316921712
GGaluGA000130	316921713
GGaluGA000131	316921715
GGaluGA000132	316921717
GGaluGA000133	316921720
GGaluGA000134	316921721
GGaluGA000135	316921724
GGaluGA000136	316921726
GGaluGA000137	316921727
GGaluGA000138	316921729
GGaluGA000139	316921731
GGaluGA000140	316921733
GGaluGA000141	316921735
GGaluGA000142	316921737
GGaluGA000143	316921740
GGaluGA000144	316921741
GGaluGA000145	316921743
GGaluGA000146	316921745
GGaluGA000147	316921747
GGaluGA000148	316921750
GGaluGA000149	316921752
GGaluGA000150	316921753
GGaluGA000151	316921755
GGaluGA000152	316921757
GGaluGA000153	316921760
GGaluGA000154	316921762
GGaluGA000155	316921763
GGaluGA000156	316921765
GGaluGA000157	316921767
GGaluGA000158	316921769
GGaluGA000159	316921771
GGaluGA000160	316921773
GGaluGA000161	316921775
GGaluGA000162	316921777
GGaluGA000163	316921779
GGaluGA000164	316921781
GGaluGA000165	316921784
GGaluGA000166	316921785
GGaluGA000167	316921787
GGaluGA000168	316921789
GGaluGA000169	316921791
GGaluGA000170	316921793
GGaluGA000171	316921796
GGaluGA000172	316921797
GGaluGA000173	316921799
GGaluGA000174	316921801
GGaluGA000175	316921803
GGaluGA000176	316921805
GGaluGA000177	316921808
GGaluGA000178	316921810
GGaluGA000179	316921811
GGaluGA000180	316921813
GGaluGA000181	316921815
GGaluGA000182	316921818
GGaluGA000183	316921819
GGaluGA000184	316921821
GGaluGA000185	316921824
GGaluGA000186	316921825
GGaluGA000187	316921827
GGaluGA000188	316921829
GGaluGA000189	316921831
GGaluGA000190	316921833
GGaluGA000191	316921836
GGaluGA000192	316921837
GGaluGA000193	316921839
GGaluGA000194	316921841
GGaluGA000195	316921843
GGaluGA000196	316921845
GGaluGA000197	316921847
GGaluGA000198	316921849
GGaluGA000199	316921852
GGaluGA000200	316921854
GGaluGA000201	316921856
GGaluGA000202	316921858
GGaluGA000203	316921860
GGaluGA000204	316921861
GGaluGA000205	316921864
GGaluGA000206	316921865
GGaluGA000207	316921867
GGaluGA000208	316921869
GGaluGA000209	316921871
GGaluGA000210	316921874
GGaluGA000211	316921876
GGaluGA000212	316921877
GGaluGA000213	316921880
GGaluGA000214	316921882
GGaluGA000215	316921884
GGaluGA000216	316921886
GGaluGA000217	316921887
GGaluGA000218	316921889
GGaluGA000219	316921892
GGaluGA000220	316921893
GGaluGA000221	316921895
GGaluGA000222	316921898
GGaluGA000223	316921899
GGaluGA000224	316921902
GGaluGA000225	316921903
GGaluGA000226	316921905
GGaluGA000227	316921907
GGaluGA000228	316921909
GGaluGA000229	316921911
GGaluGA000230	316921913
GGaluGA000231	316921916
GGaluGA000232	316921917
GGaluGA000233	316921919
GGaluGA000234	316921922
GGaluGA000235	316921924
GGaluGA000236	316921926
GGaluGA000237	316921927
GGaluGA000238	316921929
GGaluGA000239	316921932
GGaluGA000240	316921933
GGaluGA000241	316921936
GGaluGA000242	316921937
GGaluGA000243	316921939
GGaluGA000244	316921941
GGaluGA000245	316921943
GGaluGA000246	316921946
GGaluGA000247	316921947
GGaluGA000248	316921949
GGaluGA000249	316921951
GGaluGA000250	316921953
GGaluGA000251	316921955
GGaluGA000252	316921957
GGaluGA000253	316921959
GGaluGA000254	316921961
GGaluGA000255	316921962
GGaluGA000256	316921964
GGaluGA000257	316921966
GGaluGA000258	316921969
GGaluGA000259	316921970
GGaluGA000260	316921973
GGaluGA000261	316921974
GGaluGA000262	316921976
GGaluGA000263	316921979
GGaluGA000264	316921980
GGaluGA000265	316921982
GGaluGA000266	316921985
GGaluGA000267	316921986
GGaluGA000268	316921989
GGaluGA000269	316921991
GGaluGA000270	316921992
GGaluGA000271	316921994
GGaluGA000272	316921997
GGaluGA000273	316921999
GGaluGA000274	316922001
GGaluGA000275	316922003
GGaluGA000276	316922004
GGaluGA000277	316922006
GGaluGA000278	316922008
GGaluGA000279	316922010
GGaluGA000280	316922013
GGaluGA000281	316922014
GGaluGA000282	316922017
GGaluGA000283	316922018
GGaluGA000284	316922021
GGaluGA000285	316922023
GGaluGA000286	316922025
GGaluGA000287	316922027
GGaluGA000288	316922029
GGaluGA000289	316922031
GGaluGA000290	316922032
GGaluGA000291	316922035
GGaluGA000292	316922037
GGaluGA000293	316922039
GGaluGA000294	316922040
GGaluGA000295	316922043
GGaluGA000296	316922044
GGaluGA000297	316922047
GGaluGA000298	316922049
GGaluGA000299	316922051
GGaluGA000300	316922052
GGaluGA000301	316922055
GGaluGA000302	316922056
GGaluGA000303	316922059
GGaluGA000304	316922060
GGaluGA000305	316922063
GGaluGA000306	316922064
GGaluGA000307	316922066
GGaluGA000308	316922068
GGaluGA000309	316922071
GGaluGA000310	316922073
GGaluGA000311	316922075
GGaluGA000312	316922076
GGaluGA000313	316922078
GGaluGA000314	316922081
GGaluGA000315	316922083
GGaluGA000316	316922085
GGaluGA000317	316922087
GGaluGA000318	316922088
GGaluGA000319	316922090
GGaluGA000320	316922093
GGaluGA000321	316922094
GGaluGA000323	316922097
GGaluGA000324	316922099
GGaluGA000325	316922100
GGaluGA000326	316922102
GGaluGA000327	316922104
GGaluGA000328	316922107
GGaluGA000329	316922108
GGaluGA000330	316922110
GGaluGA000331	316922113
GGaluGA000332	316922114
GGaluGA000333	316922117
GGaluGA000334	316922119
GGaluGA000335	316922121
GGaluGA000336	316922123
GGaluGA000337	316922124
GGaluGA000338	316922127
GGaluGA000339	316922128
GGaluGA000340	316922130
GGaluGA000341	316922132
GGaluGA000342	316922134
GGaluGA000343	316922136
GGaluGA000344	316922139
GGaluGA000345	316922140
GGaluGA000346	316922142
GGaluGA000347	316922145
GGaluGA000348	316922147
GGaluGA000349	316922149
GGaluGA000350	316922151
GGaluGA000351	316922153
GGaluGA000352	316922155
GGaluGA000353	316922158
GGaluGA000354	316922159
GGaluGA000355	316922162
GGaluGA000356	316922163
GGaluGA000357	316922165
GGaluGA000358	316922167
GGaluGA000359	316922169
GGaluGA000360	316922171
GGaluGA000361	316922173
GGaluGA000362	316922176
GGaluGA000363	316922177
GGaluGA000364	316922180
GGaluGA000365	316922182
GGaluGA000366	316922184
GGaluGA000367	316922186
GGaluGA000368	316922187
GGaluGA000369	316922190
GGaluGA000370	316922192
GGaluGA000371	316922194
GGaluGA000372	316922195
GGaluGA000373	316922197
GGaluGA000374	316922200
GGaluGA000375	316922201
GGaluGA000376	316922203
GGaluGA000377	316922206
GGaluGA000378	316922208
GGaluGA000379	316922210
GGaluGA000380	316922212
GGaluGA000381	316922214
GGaluGA000382	316922215
GGaluGA000383	316922217
GGaluGA000384	316922220
GGaluGA000385	316922222
GGaluGA000386	316922223
GGaluGA000387	316922225
GGaluGA000388	316922227
GGaluGA000389	316922230
GGaluGA000390	316922232
GGaluGA000391	316922234
GGaluGA000392	316922235
GGaluGA000393	316922237
GGaluGA000395	316922240
GGaluGA000396	316922241
GGaluGA000397	316922243
GGaluGA000398	316922245
GGaluGA000399	316922247
GGaluGA000400	316922249
GGaluGA000401	316922251
GGaluGA000402	316922253
GGaluGA000403	316922256
GGaluGA000404	316922257
GGaluGA000405	316922259
GGaluGA000406	316922261
GGaluGA000407	316922264
GGaluGA000408	316922266
GGaluGA000409	316922267
GGaluGA000410	316922270
GGaluGA000411	316922271
GGaluGA000412	316922273
GGaluGA000413	316922276
GGaluGA000414	316922277
GGaluGA000415	316922279
GGaluGA000416	316922281
GGaluGA000417	316922283
GGaluGA000418	316922285
GGaluGA000419	316922287
GGaluGA000420	316922289
GGaluGA000421	316922291
GGaluGA000422	316922294
GGaluGA000423	316922295
GGaluGA000424	316922298
GGaluGA000425	316922299
GGaluGA000426	316922301
GGaluGA000427	316922304
GGaluGA000428	316922306
GGaluGA000429	316922307
GGaluGA000430	316922310
GGaluGA000431	316922312
GGaluGA000432	316922314
GGaluGA000433	316922315
GGaluGA000434	316922318
GGaluGA000435	316922319
GGaluGA000436	316922321
GGaluGA000437	316922323
GGaluGA000438	316922325
GGaluGA000439	316922327
GGaluGA000440	316922329
GGaluGA000441	316922331
GGaluGA000442	316922333
GGaluGA000443	316922335
GGaluGA000444	316922337
GGaluGA000445	316922339
GGaluGA000446	316922341
GGaluGA000447	316922343
GGaluGA000448	316922345
GGaluGA000449	316922347
GGaluGA000450	316922349
GGaluGA000451	316922351
GGaluGA000452	316922353
GGaluGA000453	316922355
GGaluGA000454	316922357
GGaluGA000455	316922359
GGaluGA000456	316922361
GGaluGA000457	316922363
GGaluGA000458	316922365
GGaluGA000459	316922367
GGaluGA000460	316922369
GGaluGA000461	316922371
GGaluGA000462	316922373
GGaluGA000463	316922375
GGaluGA000464	316922377
GGaluGA000465	316922379
GGaluGA000466	316922381
GGaluGA000467	316922383
GGaluGA000468	316922385
GGaluGA000469	316922387
GGaluGA000470	316922388
GGaluGA000471	316922390
GGaluGA000472	316922392
GGaluGA000473	316922395
GGaluGA000474	316922397
GGaluGA000475	316922399
GGaluGA000476	316922401
GGaluGA000477	316922402
GGaluGA000479	316922404
GGaluGA000480	316922407
GGaluGA000481	316922408
GGaluGA000482	316922411
GGaluGA000483	316922413
GGaluGA000484	316922414
GGaluGA000485	316922416
GGaluGA000486	316922418
GGaluGA000487	316922420
GGaluGA000488	316922422
GGaluGA000489	316922424
GGaluGA000490	316922427
GGaluGA000491	316922428
GGaluGA000492	316922430
GGaluGA000493	316922433
GGaluGA000494	316922435
GGaluGA000495	316922436
GGaluGA000496	316922438
GGaluGA000497	316922440
GGaluGA000498	316922442
GGaluGA000499	316922444
GGaluGA000500	316922446
GGaluGA000501	316922448
GGaluGA000502	316922450
GGaluGA000503	316922452
GGaluGA000504	316922455
GGaluGA000505	316922457
GGaluGA000506	316922458
GGaluGA000507	316922460
GGaluGA000508	316922463
GGaluGA000509	316922464
GGaluGA000510	316922466
GGaluGA000511	316922468
GGaluGA000512	316922470
GGaluGA000513	316922472
GGaluGA000514	316922474
GGaluGA000515	316922476
GGaluGA000516	316922478
GGaluGA000517	316922480
GGaluGA000518	316922482
GGaluGA000519	316922484
GGaluGA000520	316922486
GGaluGA000521	316922488
GGaluGA000522	316922490
GGaluGA000523	316922492
GGaluGA000524	316922494
GGaluGA000525	316922496
GGaluGA000526	316922498
GGaluGA000527	316922500
GGaluGA000528	316922502
GGaluGA000529	316922504
GGaluGA000530	316922506
GGaluGA000531	316922508
GGaluGA000532	316922510
GGaluGA000533	316922512
GGaluGA000534	316922514
GGaluGA000535	316922516
GGaluGA000536	316922518
GGaluGA000537	316922520
GGaluGA000538	316922522
GGaluGA000539	316922524
GGaluGA000540	316922526
GGaluGA000541	316922528
GGaluGA000542	316922530
GGaluGA000543	316922532
GGaluGA000544	316922534
GGaluGA000545	316922536
GGaluGA000546	316922538
GGaluGA000547	316922540
GGaluGA000548	316922542
GGaluGA000549	316922544
GGaluGA000550	316922546
GGaluGA000551	316922548
GGaluGA000552	316922550
GGaluGA000553	316922552
GGaluGA000554	316922553
GGaluGA000555	316922555
GGaluGA000556	316922557
GGaluGA000557	316922559
GGaluGA000558	316922562
GGaluGA000559	316922564
GGaluGA000560	316922566
GGaluGA000561	316922567
GGaluGA000562	316922569
GGaluGA000563	316922572
GGaluGA000564	316922573
GGaluGA000565	316922575
GGaluGA000566	316922578
GGaluGA000567	316922579
GGaluGA000568	316922581
GGaluGA000569	316922583
GGaluGA000570	316922585
GGaluGA000572	316922587
GGaluGA000573	316922589
GGaluGA000574	316922591
GGaluGA000575	316922593
GGaluGA000576	316922595
GGaluGA000577	316922597
GGaluGA000578	316922599
GGaluGA000579	316922601
GGaluGA000580	316922603
GGaluGA000581	316922605
GGaluGA000582	316922607
GGaluGA000583	316922609
GGaluGA000584	316922611
GGaluGA000585	316922613
GGaluGA000586	316922615
GGaluGA000587	316922617
GGaluGA000588	316922619
GGaluGA000589	316922621
GGaluGA000590	316922623
GGaluGA000591	316922625
GGaluGA000592	316922627
GGaluGA000593	316922629
GGaluGA000594	316922631
GGaluGA000595	316922633
GGaluGA000596	316922635
GGaluGA000597	316922637
GGaluGA000598	316922639
GGaluGA000599	316922641
GGaluGA000600	316922643
GGaluGA000601	316922644
GGaluGA000602	316922646
GGaluGA000603	316922648
GGaluGA000604	316922651
GGaluGA000605	316922653
GGaluGA000606	316922654
GGaluGA000607	316922657
GGaluGA000608	316922658
GGaluGA000609	316922661
GGaluGA000610	316922662
GGaluGA000611	316922665
GGaluGA000612	316922667
GGaluGA000613	316922668
GGaluGA000614	316922670
GGaluGA000615	316922672
GGaluGA000616	316922675
GGaluGA000617	316922676
GGaluGA000618	316922678
GGaluGA000619	316922681
GGaluGA000620	316922682
GGaluGA000621	316922685
GGaluGA000622	316922686
GGaluGA000623	316922688
GGaluGA000624	316922690
GGaluGA000625	316922693
GGaluGA000626	316922694
GGaluGA000627	316922697
GGaluGA000628	316922699
GGaluGA000629	316922700
GGaluGA000630	316922702
GGaluGA000631	316922705
GGaluGA000632	316922706
GGaluGA000633	316922708
GGaluGA000634	316922710
GGaluGA000635	316922712
GGaluGA000636	316922714
GGaluGA000637	316922717
GGaluGA000638	316922719
GGaluGA000639	316922721
GGaluGA000640	316922723
GGaluGA000641	316922725
GGaluGA000642	316922727
GGaluGA000643	316922728
GGaluGA000644	316922730
GGaluGA000645	316922733
GGaluGA000646	316922734
GGaluGA000647	316922736
GGaluGA000648	316922738
GGaluGA000649	316922740
GGaluGA000650	316922743
GGaluGA000651	316922744
GGaluGA000652	316922746
GGaluGA000653	316922748
GGaluGA000654	316922750
GGaluGA000655	316922752
GGaluGA000656	316922754
GGaluGA000657	316922756
GGaluGA000658	316922758
GGaluGA000659	316922760
GGaluGA000660	316922762
GGaluGA000661	316922764
GGaluGA000662	316922766
GGaluGA000663	316922768
GGaluGA000664	316922770
GGaluGA000665	316922772
GGaluGA000666	316922774
GGaluGA000667	316922776
GGaluGA000668	316922778
GGaluGA000669	316922780
GGaluGA000670	316922782
GGaluGA000671	316922784
GGaluGA000672	316922786
GGaluGA000673	316922788
GGaluGA000674	316922790
GGaluGA000675	316922792
GGaluGA000676	316922794
GGaluGA000677	316922796
GGaluGA000678	316922798
GGaluGA000679	316922800
GGaluGA000680	316922802
GGaluGA000681	316922804
GGaluGA000682	316922806
GGaluGA000683	316922808
GGaluGA000684	316922810
GGaluGA000685	316922812
GGaluGA000686	316922814
GGaluGA000687	316922816
GGaluGA000688	316922819
GGaluGA000689	316922821
GGaluGA000690	316922822
GGaluGA000691	316922825
GGaluGA000692	316922826
GGaluGA000693	316922829
GGaluGA000694	316922831
GGaluGA000695	316922832
GGaluGA000696	316922834
GGaluGA000698	316922836
GGaluGA000699	316922838
GGaluGA000700	316922841
GGaluGA000701	316922843
GGaluGA000702	316922845
GGaluGA000703	316922846
GGaluGA000704	316922849
GGaluGA000705	316922851
GGaluGA000706	316922852
GGaluGA000707	316922855
GGaluGA000708	316922856
GGaluGA000709	316922858
GGaluGA000710	316922861
GGaluGA000711	316922862
GGaluGA000712	316922864
GGaluGA000713	316922867
GGaluGA000714	316922869
GGaluGA000715	316922871
GGaluGA000716	316922873
GGaluGA000717	316922875
GGaluGA000718	316922876
GGaluGA000719	316922878
GGaluGA000720	316922880
GGaluGA000721	316922882
GGaluGA000722	316922884
GGaluGA000723	316922886
GGaluGA000724	316922889
GGaluGA000725	316922890
GGaluGA000726	316922893
GGaluGA000727	316922895
GGaluGA000728	316922896
GGaluGA000729	316922899
GGaluGA000730	316922901
GGaluGA000731	316922902
GGaluGA000732	316922904
GGaluGA000733	316922906
GGaluGA000734	316922908
GGaluGA000735	316922911
GGaluGA000736	316922912
GGaluGA000737	316922915
GGaluGA000738	316922917
GGaluGA000739	316922919
GGaluGA000740	316922921
GGaluGA000741	316922922
GGaluGA000742	316922924
GGaluGA000743	316922927
GGaluGA000744	316922928
GGaluGA000745	316922931
GGaluGA000746	316922933
GGaluGA000747	316922935
GGaluGA000748	316922937
GGaluGA000749	316922938
GGaluGA000750	316922940
GGaluGA000751	316922943
GGaluGA000752	316922945
GGaluGA000753	316922946
GGaluGA000754	316922949
GGaluGA000755	316922950
GGaluGA000756	316922952
GGaluGA000757	316922954
GGaluGA000758	316922957
GGaluGA000759	316922959
GGaluGA000760	316922960
GGaluGA000761	316922962
GGaluGA000762	316922964
GGaluGA000763	316922967
GGaluGA000764	316922968
GGaluGA000765	316922970
GGaluGA000766	316922972
GGaluGA000767	316922975
GGaluGA000768	316922977
GGaluGA000769	316922979
GGaluGA000770	316922981
GGaluGA000771	316922983
GGaluGA000772	316922984
GGaluGA000773	316922987
GGaluGA000774	316922988
GGaluGA000775	316922990
GGaluGA000776	316922993
GGaluGA000777	316922994
GGaluGA000778	316922997
GGaluGA000779	316922998
GGaluGA000780	316923000
GGaluGA000781	316923002
GGaluGA000782	316923004
GGaluGA000783	316923007
GGaluGA000784	316923009
GGaluGA000785	316923010
GGaluGA000786	316923012
GGaluGA000787	316923014
GGaluGA000788	316923017
GGaluGA000789	316923018
GGaluGA000790	316923020
GGaluGA000791	316923022
GGaluGA000792	316923024
GGaluGA000793	316923026
GGaluGA000794	316923029
GGaluGA000796	316923030
GGaluGA000797	316923032
GGaluGA000798	316923035
GGaluGA000799	316923037
GGaluGA000800	316923039
GGaluGA000801	316923041
GGaluGA000802	316923042
GGaluGA000803	316923045
GGaluGA000804	316923047
GGaluGA000805	316923048
GGaluGA000806	316923050
GGaluGA000807	316923053
GGaluGA000808	316923055
GGaluGA000809	316923057
GGaluGA000810	316923059
GGaluGA000811	316923060
GGaluGA000812	316923062
GGaluGA000813	316923065
GGaluGA000814	316923066
GGaluGA000815	316923068
GGaluGA000816	316923070
GGaluGA000817	316923072
GGaluGA000818	316923074
GGaluGA000819	316923076
GGaluGA000820	316923079
GGaluGA000821	316923080
GGaluGA000822	316923083
GGaluGA000823	316923085
GGaluGA000824	316923087
GGaluGA000825	316923088
GGaluGA000826	316923090
GGaluGA000827	316923092
GGaluGA000828	316923095
GGaluGA000829	316923097
GGaluGA000830	316923099
GGaluGA000831	316923100
GGaluGA000832	316923103
GGaluGA000833	316923104
GGaluGA000834	316923106
GGaluGA000835	316923109
GGaluGA000836	316923110
GGaluGA000837	316923113
GGaluGA000838	316923114
GGaluGA000839	316923116
GGaluGA000840	316923118
GGaluGA000841	316923121
GGaluGA000842	316923122
GGaluGA000843	316923124
GGaluGA000844	316923126
GGaluGA000845	316923128
GGaluGA000846	316923131
GGaluGA000847	316923133
GGaluGA000848	316923134
GGaluGA000849	316923137
GGaluGA000850	316923138
GGaluGA000851	316923141
GGaluGA000852	316923142
GGaluGA000853	316923145
GGaluGA000854	316923146
GGaluGA000855	316923148
GGaluGA000856	316923151
GGaluGA000857	316923152
GGaluGA000858	316923154
GGaluGA000859	316923156
GGaluGA000860	316923159
GGaluGA000861	316923161
GGaluGA000862	316923162
GGaluGA000863	316923165
GGaluGA000864	316923166
GGaluGA000865	316923169
GGaluGA000866	316923171
GGaluGA000867	316923172
GGaluGA000868	316923174
GGaluGA000869	316923177
GGaluGA000870	316923179
GGaluGA000871	316923180
GGaluGA000872	316923182
GGaluGA000873	316923185
GGaluGA000874	316923187
GGaluGA000875	316923189
GGaluGA000876	316923190
GGaluGA000877	316923193
GGaluGA000878	316923194
GGaluGA000879	316923197
GGaluGA000880	316923199
GGaluGA000881	316923201
GGaluGA000882	316923202
GGaluGA000883	316923204
GGaluGA000884	316923207
GGaluGA000885	316923208
GGaluGA000886	316923210
GGaluGA000887	316923212
GGaluGA000888	316923214
GGaluGA000889	316923217
GGaluGA000890	316923218
GGaluGA000891	316923221
GGaluGA000892	316923222
GGaluGA000893	316923224
GGaluGA000894	316923226
GGaluGA000895	316923228
GGaluGA000896	316923230
GGaluGA000897	316923232
GGaluGA000898	316923235
GGaluGA000899	316923236
GGaluGA000900	316923239
GGaluGA000901	316923240
GGaluGA000902	316923242
GGaluGA000903	316923245
GGaluGA000904	316923246
GGaluGA000905	316923248
GGaluGA000906	316923250
GGaluGA000907	316923253
GGaluGA000908	316923254
GGaluGA000909	316923256
GGaluGA000910	316923258
GGaluGA000911	316923261
GGaluGA000912	316923262
GGaluGA000913	316923264
GGaluGA000914	316923266
GGaluGA000915	316923269
GGaluGA000916	316923270
GGaluGA000917	316923273
GGaluGA000918	316923274
GGaluGA000919	316923277
GGaluGA000920	316923279
GGaluGA000921	316923281
GGaluGA000922	316923283
GGaluGA000923	316923284
GGaluGA000924	316923287
GGaluGA000925	316923289
GGaluGA000926	316923291
GGaluGA000927	316923293
GGaluGA000928	316923294
GGaluGA000929	316923297
GGaluGA000930	316923299
GGaluGA000931	316923300
GGaluGA000932	316923302
GGaluGA000933	316923304
GGaluGA000934	316923306
GGaluGA000935	316923308
GGaluGA000936	316923310
GGaluGA000937	316923312
GGaluGA000938	316923315
GGaluGA000939	316923316
GGaluGA000940	316923319
GGaluGA000941	316923320
GGaluGA000942	316923322
GGaluGA000943	316923324
GGaluGA000944	316923327
GGaluGA000945	316923329
GGaluGA000946	316923331
GGaluGA000947	316923333
GGaluGA000948	316923334
GGaluGA000949	316923337
GGaluGA000950	316923339
GGaluGA000951	316923340
GGaluGA000952	316923343
GGaluGA000953	316923345
GGaluGA000954	316923347
GGaluGA000955	316923349
GGaluGA000956	316923351
GGaluGA000957	316923353
GGaluGA000958	316923355
GGaluGA000959	316923357
GGaluGA000960	316923359
GGaluGA000961	316923361
GGaluGA000962	316923363
GGaluGA000963	316923365
GGaluGA000964	316923367
GGaluGA000965	316923369
GGaluGA000966	316923371
GGaluGA000967	316923373
GGaluGA000968	316923375
GGaluGA000969	316923377
GGaluGA000970	316923380
GGaluGA000971	316923382
GGaluGA000972	316923385
GGaluGA000973	316923388
GGaluGA000974	316923390
GGaluGA000975	316923394
GGaluGA000976	316923396
GGaluGA000977	316923399
GGaluGA000978	316923402
GGaluGA000979	316923405
GGaluGA000980	316923408
GGaluGA000981	316923411
GGaluGA000982	316923414
GGaluGA000983	316923417
GGaluGA000984	316923420
GGaluGA000985	316923423
GGaluGA000986	316923426
GGaluGA000987	316923429
GGaluGA000988	316923432
GGaluGA000989	316923435
GGaluGA000990	316923438
GGaluGA000991	316923441
GGaluGA000992	316923444
GGaluGA000993	316923447
GGaluGA000994	316923450
GGaluGA000995	316923453
GGaluGA000996	316923455
GGaluGA000997	316923459
GGaluGA000998	316923461
GGaluGA000999	316923465
GGaluGA001000	316923468
GGaluGA001001	316923470
GGaluGA001002	316923474
GGaluGA001003	316923476
GGaluGA001004	316923479
GGaluGA001005	316923483
GGaluGA001006	316923486
GGaluGA001007	316923489
GGaluGA001008	316923492
GGaluGA001009	316923494
GGaluGA001010	316923497
GGaluGA001011	316923500
GGaluGA001012	316923503
GGaluGA001013	316923506
GGaluGA001014	316923509
GGaluGA001015	316923512
GGaluGA001016	316923515
GGaluGA001017	316923518
GGaluGA001018	316923521
GGaluGA001019	316923524
GGaluGA001020	316923527
GGaluGA001021	316923530
GGaluGA001022	316923533
GGaluGA001023	316923536
GGaluGA001024	316923539
GGaluGA001025	316923542
GGaluGA001026	316923545
GGaluGA001027	316923548
GGaluGA001028	316923550
GGaluGA001029	316923554
GGaluGA001030	316923556
GGaluGA001031	316923560
GGaluGA001032	316923562
GGaluGA001033	316923565
GGaluGA001034	316923569
GGaluGA001035	316923572
GGaluGA001036	316923575
GGaluGA001037	316923578
GGaluGA001038	316923581
GGaluGA001039	316923583
GGaluGA001040	316923586
GGaluGA001041	316923589
GGaluGA001042	316923593
GGaluGA001043	316923596
GGaluGA001044	316923599
GGaluGA001045	316923602
GGaluGA001046	316923605
GGaluGA001047	316923608
GGaluGA001048	316923611
GGaluGA001049	316923614
GGaluGA001050	316923617
GGaluGA001051	316923620
GGaluGA001052	316923622
GGaluGA001053	316923626
GGaluGA001054	316923629
GGaluGA001055	316923631
GGaluGA001056	316923635
GGaluGA001057	316923637
GGaluGA001058	316923640
GGaluGA001059	316923643
GGaluGA001060	316923647
GGaluGA001061	316923650
GGaluGA001062	316923652
GGaluGA001063	316923656
GGaluGA001064	316923658
GGaluGA001065	316923661
GGaluGA001066	316923664
GGaluGA001067	316923667
GGaluGA001068	316923670
GGaluGA001069	316923673
GGaluGA001070	316923676
GGaluGA001071	316923678
GGaluGA001072	316923683
GGaluGA001073	316923684
GGaluGA001074	316923687
GGaluGA001075	316923690
GGaluGA001076	316923694
GGaluGA001077	316923698
GGaluGA001078	316923701
GGaluGA001079	316923704
GGaluGA001080	316923705
GGaluGA001081	316923708
GGaluGA001082	316923711
GGaluGA001083	316923715
GGaluGA001084	316923717
GGaluGA001085	316923722
GGaluGA001086	316923724
GGaluGA001087	316923728
GGaluGA001088	316923729
GGaluGA001089	316923732
GGaluGA001090	316923735
GGaluGA001091	316923739
GGaluGA001092	316923743
GGaluGA001093	316923746
GGaluGA001094	316923749
GGaluGA001095	316923752
GGaluGA001096	316923754
GGaluGA001097	316923757
GGaluGA001098	316923761
GGaluGA001099	316923764
GGaluGA001100	316923767
GGaluGA001101	316923769
GGaluGA001102	316923773
GGaluGA001103	316923776
GGaluGA001104	316923778
GGaluGA001105	316923781
GGaluGA001106	316923784
GGaluGA001107	316923786
GGaluGA001108	316923791
GGaluGA001109	316923794
GGaluGA001110	316923795
GGaluGA001111	316923799
GGaluGA001112	316923801
GGaluGA001113	316923804
GGaluGA001114	316923808
GGaluGA001115	316923811
GGaluGA001116	316923812
GGaluGA001117	316923817
GGaluGA001118	316923819
GGaluGA001119	316923823
GGaluGA001120	316923825
GGaluGA001121	316923827
GGaluGA001122	316923830
GGaluGA001123	316923834
GGaluGA001124	316923836
GGaluGA001125	316923841
GGaluGA001126	316923844
GGaluGA001127	316923847
GGaluGA001128	316923849
GGaluGA001129	316923851
GGaluGA001130	316923854
GGaluGA001131	316923858
GGaluGA001132	316923862
GGaluGA001133	316923865
GGaluGA001134	316923868
GGaluGA001135	316923871
GGaluGA001136	316923874
GGaluGA001137	316923877
GGaluGA001138	316923880
GGaluGA001139	316923883
GGaluGA001140	316923886
GGaluGA001141	316923889
GGaluGA001142	316923892
GGaluGA001143	316923895
GGaluGA001144	316923898
GGaluGA001145	316923901
GGaluGA001146	316923904
GGaluGA001147	316923907
GGaluGA001148	316923910
GGaluGA001149	316923913
GGaluGA001150	316923916
GGaluGA001151	316923919
GGaluGA001152	316923922
GGaluGA001153	316923925
GGaluGA001154	316923928
GGaluGA001155	316923931
GGaluGA001156	316923934
GGaluGA001157	316923937
GGaluGA001158	316923940
GGaluGA001159	316923943
GGaluGA001160	316923946
GGaluGA001161	316923949
GGaluGA001162	316923952
GGaluGA001163	316923955
GGaluGA001164	316923958
GGaluGA001165	316923961
GGaluGA001166	316923964
GGaluGA001167	316923967
GGaluGA001168	316923970
GGaluGA001169	316923973
GGaluGA001170	316923976
GGaluGA001171	316923979
GGaluGA001172	316923982
GGaluGA001173	316923985
GGaluGA001174	316923988
GGaluGA001175	316923991
GGaluGA001176	316923993
GGaluGA001177	316923995
GGaluGA001178	316923998
GGaluGA001179	316924000
GGaluGA001180	316924002
GGaluGA001181	316924004
GGaluGA001182	316924006
GGaluGA001183	316924008
GGaluGA001184	316924010
GGaluGA001185	316924012
GGaluGA001186	316924014
GGaluGA001187	316924016
GGaluGA001188	316924018
GGaluGA001189	316924020
GGaluGA001190	316924022
GGaluGA001191	316924024
GGaluGA001192	316924026
GGaluGA001193	316924028
GGaluGA001194	316924030
GGaluGA001195	316924032
GGaluGA001196	316924034
GGaluGA001197	316924036
GGaluGA001198	316924038
GGaluGA001199	316924040
GGaluGA001200	316924041
GGaluGA001201	316924043
GGaluGA001202	316924046
GGaluGA001203	316924048
GGaluGA001204	316924049
GGaluGA001206	316924051
GGaluGA001207	316924053
GGaluGA001208	316924055
GGaluGA001209	316924057
GGaluGA001210	316924059
GGaluGA001211	316924062
GGaluGA001212	316924063
GGaluGA001213	316924066
GGaluGA001214	316924067
GGaluGA001215	316924069
GGaluGA001216	316924071
GGaluGA001217	316924073
GGaluGA001218	316924075
GGaluGA001219	316924078
GGaluGA001220	316924079
GGaluGA001221	316924081
GGaluGA001222	316924084
GGaluGA001223	316924085
GGaluGA001224	316924088
GGaluGA001225	316924090
GGaluGA001226	316924091
GGaluGA001227	316924094
GGaluGA001228	316924095
GGaluGA001229	316924097
GGaluGA001230	316924099
GGaluGA001231	316924102
GGaluGA001232	316924103
GGaluGA001233	316924106
GGaluGA001234	316924107
GGaluGA001235	316924110
GGaluGA001236	316924111
GGaluGA001237	316924114
GGaluGA001238	316924116
GGaluGA001239	316924117
GGaluGA001240	316924120
GGaluGA001241	316924121
GGaluGA001242	316924124
GGaluGA001243	316924125
GGaluGA001244	316924128
GGaluGA001245	316924129
GGaluGA001246	316924132
GGaluGA001247	316924133
GGaluGA001248	316924135
GGaluGA001249	316924137
GGaluGA001250	316924139
GGaluGA001251	316924141
GGaluGA001252	316924144
GGaluGA001253	316924146
GGaluGA001254	316924148
GGaluGA001255	316924149
GGaluGA001256	316924151
GGaluGA001257	316924153
GGaluGA001258	316924155
GGaluGA001259	316924157
GGaluGA001260	316924160
GGaluGA001261	316924162
GGaluGA001263	316924164
GGaluGA001264	316924165
GGaluGA001265	316924167
GGaluGA001266	316924169
GGaluGA001267	316924171
GGaluGA001268	316924173
GGaluGA001269	316924175
GGaluGA001270	316924177
GGaluGA001271	316924179
GGaluGA001272	316924182
GGaluGA001273	316924184
GGaluGA001274	316924185
GGaluGA001275	316924187
GGaluGA001276	316924190
GGaluGA001277	316924191
GGaluGA001278	316924193
GGaluGA001279	316924195
GGaluGA001280	316924197
GGaluGA001281	316924200
GGaluGA001282	316924202
GGaluGA001283	316924204
GGaluGA001284	316924206
GGaluGA001285	316924207
GGaluGA001286	316924209
GGaluGA001287	316924212
GGaluGA001288	316924213
GGaluGA001289	316924215
GGaluGA001290	316924217
GGaluGA001291	316924219
GGaluGA001292	316924221
GGaluGA001293	316924223
GGaluGA001294	316924225
GGaluGA001295	316924227
GGaluGA001296	316924229
GGaluGA001297	316924231
GGaluGA001298	316924233
GGaluGA001299	316924235
GGaluGA001300	316924236
GGaluGA001301	316924238
GGaluGA001302	316924241
GGaluGA001303	316924242
GGaluGA001304	316924244
GGaluGA001305	316924247
GGaluGA001306	316924248
GGaluGA001307	316924250
GGaluGA001308	316924253
GGaluGA001309	316924254
GGaluGA001310	316924257
GGaluGA001311	316924258
GGaluGA001312	316924261
GGaluGA001313	316924262
GGaluGA001314	316924264
GGaluGA001315	316924266
GGaluGA001316	316924268
GGaluGA001317	316924270
GGaluGA001318	316924272
GGaluGA001319	316924275
GGaluGA001320	316924276
GGaluGA001321	316924279
GGaluGA001322	316924280
GGaluGA001323	316924282
GGaluGA001324	316924285
GGaluGA001325	316924286
GGaluGA001326	316924288
GGaluGA001327	316924291
GGaluGA001328	316924292
GGaluGA001329	316924294
GGaluGA001330	316924297
GGaluGA001331	316924298
GGaluGA001332	316924300
GGaluGA001333	316924303
GGaluGA001334	316924304
GGaluGA001335	316924306
GGaluGA001336	316924308
GGaluGA001337	316924311
GGaluGA001338	316924313
GGaluGA001339	316924315
GGaluGA001340	316924316
GGaluGA001341	316924318
GGaluGA001342	316924321
GGaluGA001343	316924323
GGaluGA001344	316924325
GGaluGA001345	316924327
GGaluGA001346	316924328
GGaluGA001347	316924330
GGaluGA001348	316924332
GGaluGA001349	316924334
GGaluGA001350	316924336
GGaluGA001351	316924338
GGaluGA001352	316924341
GGaluGA001353	316924343
GGaluGA001354	316924344
GGaluGA001355	316924346
GGaluGA001356	316924349
GGaluGA001357	316924350
GGaluGA001358	316924352
GGaluGA001359	316924355
GGaluGA001360	316924357
GGaluGA001361	316924359
GGaluGA001362	316924361
GGaluGA001363	316924363
GGaluGA001364	316924365
GGaluGA001365	316924367
GGaluGA001366	316924368
GGaluGA001367	316924370
GGaluGA001368	316924373
GGaluGA001369	316924375
GGaluGA001370	316924376
GGaluGA001371	316924378
GGaluGA001372	316924381
GGaluGA001373	316924383
GGaluGA001375	316924384
GGaluGA001376	316924386
GGaluGA001377	316924388
GGaluGA001378	316924390
GGaluGA001379	316924392
GGaluGA001380	316924394
GGaluGA001381	316924396
GGaluGA001382	316924398
GGaluGA001383	316924400
GGaluGA001384	316924402
GGaluGA001385	316924404
GGaluGA001386	316924406
GGaluGA001387	316924408
GGaluGA001388	316924410
GGaluGA001389	316924412
GGaluGA001390	316924414
GGaluGA001391	316924416
GGaluGA001392	316924418
GGaluGA001393	316924420
GGaluGA001394	316924422
GGaluGA001395	316924424
GGaluGA001396	316924426
GGaluGA001397	316924428
GGaluGA001398	316924430
GGaluGA001399	316924432
GGaluGA001400	316924434
GGaluGA001401	316924436
GGaluGA001402	316924438
GGaluGA001403	316924440
GGaluGA001404	316924442
GGaluGA001405	316924444
GGaluGA001406	316924446
GGaluGA001407	316924448
GGaluGA001408	316924450
GGaluGA001409	316924452
GGaluGA001410	316924454
GGaluGA001411	316924456
GGaluGA001412	316924458
GGaluGA001413	316924460
GGaluGA001414	316924462
GGaluGA001415	316924464
GGaluGA001416	316924466
GGaluGA001417	316924468
GGaluGA001418	316924470
GGaluGA001419	316924472
GGaluGA001421	316924474
GGaluGA001422	316924476
GGaluGA001423	316924478
GGaluGA001424	316924480
GGaluGA001425	316924482
GGaluGA001426	316924484
GGaluGA001427	316924486
GGaluGA001428	316924488
GGaluGA001429	316924490
GGaluGA001430	316924492
GGaluGA001431	316924494
GGaluGA001432	316924496
GGaluGA001433	316924498
GGaluGA001434	316924500
GGaluGA001435	316924502
GGaluGA001436	316924504
GGaluGA001437	316924506
GGaluGA001438	316924508
GGaluGA001439	316924510
GGaluGA001440	316924512
GGaluGA001441	316924514
GGaluGA001442	316924516
GGaluGA001443	316924518
GGaluGA001444	316924520
GGaluGA001445	316924522
GGaluGA001446	316924524
GGaluGA001447	316924526
GGaluGA001448	316924528
GGaluGA001449	316924530
GGaluGA001450	316924532
GGaluGA001451	316924534
GGaluGA001452	316924536
GGaluGA001453	316924538
GGaluGA001454	316924540
GGaluGA001455	316924542
GGaluGA001456	316924544
GGaluGA001457	316924546
GGaluGA001458	316924548
GGaluGA001459	316924550
GGaluGA001460	316924552
GGaluGA001461	316924553
GGaluGA001462	316924555
GGaluGA001463	316924557
GGaluGA001464	316924560
GGaluGA001465	316924562
GGaluGA001466	316924563
GGaluGA001467	316924566
GGaluGA001468	316924567
GGaluGA001469	316924569
GGaluGA001470	316924571
GGaluGA001471	316924573
GGaluGA001472	316924576
GGaluGA001473	316924577
GGaluGA001474	316924579
GGaluGA001475	316924582
GGaluGA001476	316924583
GGaluGA001477	316924585
GGaluGA001478	316924587
GGaluGA001479	316924589
GGaluGA001480	316924591
GGaluGA001481	316924593
GGaluGA001482	316924595
GGaluGA001483	316924597
GGaluGA001484	316924599
GGaluGA001485	316924601
GGaluGA001486	316924602
GGaluGA001487	316924604
GGaluGA001488	316924606
GGaluGA001489	316924608
GGaluGA001490	316924610
GGaluGA001491	316924612
GGaluGA001492	316924615
GGaluGA001493	316924617
GGaluGA001494	316924619
GGaluGA001495	316924620
GGaluGA001496	316924623
GGaluGA001497	316924624
GGaluGA001498	316924626
GGaluGA001499	316924628
GGaluGA001500	316924631
GGaluGA001501	316924632
GGaluGA001502	316924634
GGaluGA001503	316924636
GGaluGA001504	316924638
GGaluGA001505	316924640
GGaluGA001506	316924642
GGaluGA001507	316924644
GGaluGA001508	316924647
GGaluGA001509	316924649
GGaluGA001510	316924651
GGaluGA001511	316924652
GGaluGA001512	316924654
GGaluGA001513	316924657
GGaluGA001514	316924658
GGaluGA001515	316924660
GGaluGA001516	316924662
GGaluGA001517	316924665
GGaluGA001518	316924666
GGaluGA001519	316924668
GGaluGA001520	316924670
GGaluGA001521	316924672
GGaluGA001522	316924674
GGaluGA001523	316924676
GGaluGA001524	316924678
GGaluGA001525	316924680
GGaluGA001526	316924682
GGaluGA001527	316924684
GGaluGA001528	316924686
GGaluGA001529	316924688
GGaluGA001530	316924690
GGaluGA001531	316924692
GGaluGA001532	316924694
GGaluGA001533	316924696
GGaluGA001534	316924698
GGaluGA001535	316924700
GGaluGA001536	316924702
GGaluGA001537	316924704
GGaluGA001538	316924706
GGaluGA001539	316924708
GGaluGA001540	316924710
GGaluGA001541	316924712
GGaluGA001542	316924714
GGaluGA001543	316924716
GGaluGA001544	316924718
GGaluGA001545	316924720
GGaluGA001546	316924722
GGaluGA001547	316924724
GGaluGA001548	316924725
GGaluGA001549	316924727
GGaluGA001550	316924730
GGaluGA001551	316924731
GGaluGA001552	316924733
GGaluGA001553	316924736
GGaluGA001554	316924737
GGaluGA001555	316924739
GGaluGA001556	316924742
GGaluGA001557	316924744
GGaluGA001558	316924745
GGaluGA001559	316924747
GGaluGA001560	316924749
GGaluGA001561	316924751
GGaluGA001562	316924753
GGaluGA001563	316924755
GGaluGA001564	316924757
GGaluGA001565	316924760
GGaluGA001566	316924761
GGaluGA001567	316924764
GGaluGA001568	316924765
GGaluGA001569	316924767
GGaluGA001570	316924769
GGaluGA001571	316924771
GGaluGA001572	316924773
GGaluGA001573	316924775
GGaluGA001574	316924777
GGaluGA001575	316924779
GGaluGA001576	316924781
GGaluGA001577	316924783
GGaluGA001578	316924785
GGaluGA001579	316924787
GGaluGA001580	316924789
GGaluGA001581	316924791
GGaluGA001582	316924793
GGaluGA001583	316924795
GGaluGA001584	316924797
GGaluGA001585	316924799
GGaluGA001586	316924801
GGaluGA001587	316924803
GGaluGA001588	316924805
GGaluGA001589	316924807
GGaluGA001590	316924809
GGaluGA001591	316924811
GGaluGA001592	316924813
GGaluGA001593	316924815
GGaluGA001594	316924817
GGaluGA001595	316924819
GGaluGA001596	316924821
GGaluGA001597	316924823
GGaluGA001598	316924825
GGaluGA001599	316924827
GGaluGA001600	316924829
GGaluGA001601	316924831
GGaluGA001602	316924833
GGaluGA001603	316924835
GGaluGA001604	316924837
GGaluGA001605	316924839
GGaluGA001606	316924841
GGaluGA001607	316924843
GGaluGA001608	316924845
GGaluGA001609	316924847
GGaluGA001610	316924849
GGaluGA001611	316924851
GGaluGA001612	316924853
GGaluGA001613	316924855
GGaluGA001614	316924857
GGaluGA001615	316924859
GGaluGA001616	316924861
GGaluGA001617	316924863
GGaluGA001618	316924865
GGaluGA001619	316924867
GGaluGA001620	316924869
GGaluGA001621	316924871
GGaluGA001622	316924873
GGaluGA001623	316924875
GGaluGA001624	316924877
GGaluGA001625	316924879
GGaluGA001626	316924881
GGaluGA001627	316924883
GGaluGA001628	316924885
GGaluGA001629	316924887
GGaluGA001630	316924889
GGaluGA001631	316924891
GGaluGA001632	316924893
GGaluGA001633	316924895
GGaluGA001634	316924896
GGaluGA001635	316924898
GGaluGA001636	316924901
GGaluGA001637	316924903
GGaluGA001638	316924904
GGaluGA001639	316924906
GGaluGA001640	316924909
GGaluGA001641	316924910
GGaluGA001642	316924912
GGaluGA001643	316924914
GGaluGA001644	316924916
GGaluGA001645	316924918
GGaluGA001646	316924921
GGaluGA001647	316924922
GGaluGA001648	316924925
GGaluGA001649	316924926
GGaluGA001650	316924928
GGaluGA001651	316924930
GGaluGA001652	316924932
GGaluGA001653	316924934
GGaluGA001654	316924936
GGaluGA001655	316924938
GGaluGA001656	316924940
GGaluGA001657	316924942
GGaluGA001658	316924944
GGaluGA001659	316924946
GGaluGA001660	316924948
GGaluGA001661	316924950
GGaluGA001662	316924952
GGaluGA001663	316924954
GGaluGA001664	316924956
GGaluGA001665	316924958
GGaluGA001666	316924960
GGaluGA001667	316924961
GGaluGA001668	316924963
GGaluGA001669	316924966
GGaluGA001670	316924968
GGaluGA001671	316924970
GGaluGA001672	316924972
GGaluGA001673	316924973
GGaluGA001674	316924976
GGaluGA001675	316924977
GGaluGA001676	316924979
GGaluGA001677	316924981
GGaluGA001678	316924984
GGaluGA001679	316924985
GGaluGA001680	316924987
GGaluGA001681	316924989
GGaluGA001682	316924991
GGaluGA001683	316924993
GGaluGA001684	316924995
GGaluGA001685	316924997
GGaluGA001686	316924999
GGaluGA001687	316925001
GGaluGA001688	316925003
GGaluGA001689	316925005
GGaluGA001690	316925007
GGaluGA001691	316925009
GGaluGA001692	316925010
GGaluGA001693	316925013
GGaluGA001694	316925014
GGaluGA001695	316925016
GGaluGA001696	316925018
GGaluGA001697	316925020
GGaluGA001698	316925022
GGaluGA001699	316925024
GGaluGA001700	316925026
GGaluGA001701	316925028
GGaluGA001702	316925030
GGaluGA001703	316925032
GGaluGA001704	316925034
GGaluGA001705	316925036
GGaluGA001706	316925038
GGaluGA001707	316925039
GGaluGA001708	316925041
GGaluGA001709	316925043
GGaluGA001710	316925045
GGaluGA001711	316925047
GGaluGA001712	316925050
GGaluGA001713	316925051
GGaluGA001714	316925053
GGaluGA001715	316925056
GGaluGA001716	316925057
GGaluGA001717	316925060
GGaluGA001718	316925062
GGaluGA001719	316925063
GGaluGA001720	316925065
GGaluGA001721	316925067
GGaluGA001722	316925070
GGaluGA001723	316925071
GGaluGA001724	316925073
GGaluGA001725	316925076
GGaluGA001726	316925078
GGaluGA001727	316925079
GGaluGA001728	316925082
GGaluGA001729	316925084
GGaluGA001730	316925085
GGaluGA001731	316925087
GGaluGA001732	316925089
GGaluGA001733	316925092
GGaluGA001734	316925093
GGaluGA001735	316925096
GGaluGA001736	316925098
GGaluGA001737	316925099
GGaluGA001738	316925101
GGaluGA001739	316925103
GGaluGA001740	316925105
GGaluGA001741	316925107
GGaluGA001742	316925109
GGaluGA001743	316925112
GGaluGA001744	316925113
GGaluGA001746	316925115
GGaluGA001747	316925117
GGaluGA001748	316925120
GGaluGA001749	316925121
GGaluGA001750	316925123
GGaluGA001751	316925125
GGaluGA001752	316925128
GGaluGA001753	316925129
GGaluGA001754	316925131
GGaluGA001755	316925133
GGaluGA001756	316925135
GGaluGA001757	316925137
GGaluGA001758	316925139
GGaluGA001759	316925142
GGaluGA001760	316925144
GGaluGA001761	316925145
GGaluGA001762	316925148
GGaluGA001763	316925149
GGaluGA001764	316925152
GGaluGA001765	316925153
GGaluGA001766	316925156
GGaluGA001767	316925157
GGaluGA001768	316925160
GGaluGA001769	316925161
GGaluGA001770	316925163
GGaluGA001771	316925165
GGaluGA001772	316925167
GGaluGA001773	316925170
GGaluGA001774	316925172
GGaluGA001775	316925173
GGaluGA001776	316925175
GGaluGA001777	316925177
GGaluGA001778	316925180
GGaluGA001779	316925182
GGaluGA001780	316925184
GGaluGA001781	316925186
GGaluGA001782	316925187
GGaluGA001783	316925190
GGaluGA001784	316925192
GGaluGA001785	316925193
GGaluGA001786	316925195
GGaluGA001787	316925198
GGaluGA001788	316925200
GGaluGA001789	316925201
GGaluGA001790	316925203
GGaluGA001791	316925205
GGaluGA001792	316925207
GGaluGA001793	316925210
GGaluGA001794	316925211
GGaluGA001795	316925214
GGaluGA001796	316925215
GGaluGA001797	316925218
GGaluGA001798	316925220
GGaluGA001799	316925221
GGaluGA001800	316925224
GGaluGA001801	316925226
GGaluGA001802	316925227
GGaluGA001803	316925230
GGaluGA001804	316925232
GGaluGA001805	316925234
GGaluGA001806	316925236
GGaluGA001807	316925237
GGaluGA001808	316925240
GGaluGA001809	316925242
GGaluGA001810	316925244
GGaluGA001811	316925246
GGaluGA001812	316925247
GGaluGA001813	316925249
GGaluGA001814	316925252
GGaluGA001817	316925254
GGaluGA001818	316925255
GGaluGA001819	316925257
GGaluGA001820	316925259
GGaluGA001821	316925261
GGaluGA001824	316925264
GGaluGA001825	316925266
GGaluGA001826	316925268
GGaluGA001827	316925270
GGaluGA001828	316925271
GGaluGA001829	316925273
GGaluGA001830	316925276
GGaluGA001831	316925278
GGaluGA001832	316925280
GGaluGA001833	316925282
GGaluGA001834	316925283
GGaluGA001835	316925286
GGaluGA001836	316925288
GGaluGA001837	316925289
GGaluGA001838	316925292
GGaluGA001839	316925294
GGaluGA001840	316925296
GGaluGA001841	316925298
GGaluGA001842	316925299
GGaluGA001843	316925301
GGaluGA001844	316925303
GGaluGA001845	316925305
GGaluGA001846	316925307
GGaluGA001847	316925309
GGaluGA001848	316925312
GGaluGA001849	316925314
GGaluGA001850	316925315
GGaluGA001852	316925318
GGaluGA001853	316925320
GGaluGA001854	316925322
GGaluGA001855	316925324
GGaluGA001856	316925326
GGaluGA001857	316925327
GGaluGA001858	316925329
GGaluGA001859	316925331
GGaluGA001860	316925333
GGaluGA001861	316925336
GGaluGA001862	316925338
GGaluGA001863	316925340
GGaluGA001864	316925342
GGaluGA001865	316925343
GGaluGA001866	316925345
GGaluGA001867	316925347
GGaluGA001868	316925350
GGaluGA001869	316925351
GGaluGA001870	316925354
GGaluGA001871	316925355
GGaluGA001872	316925357
GGaluGA001873	316925359
GGaluGA001874	316925361
GGaluGA001875	316925363
GGaluGA001876	316925365
GGaluGA001877	316925367
GGaluGA001878	316925369
GGaluGA001879	316925371
GGaluGA001880	316925374
GGaluGA001881	316925375
GGaluGA001882	316925377
GGaluGA001883	316925380
GGaluGA001884	316925381
GGaluGA001885	316925384
GGaluGA001886	316925385
GGaluGA001887	316925387
GGaluGA001888	316925389
GGaluGA001889	316925391
GGaluGA001890	316925394
GGaluGA001891	316925396
GGaluGA001892	316925398
GGaluGA001893	316925399
GGaluGA001894	316925402
GGaluGA001895	316925404
GGaluGA001896	316925405
GGaluGA001897	316925408
GGaluGA001898	316925409
GGaluGA001899	316925411
GGaluGA001900	316925413
GGaluGA001901	316925415
GGaluGA001902	316925418
GGaluGA001903	316925419
GGaluGA001904	316925421
GGaluGA001905	316925423
GGaluGA001906	316925425
GGaluGA001907	316925427
GGaluGA001908	316925429
GGaluGA001909	316925431
GGaluGA001910	316925433
GGaluGA001911	316925435
GGaluGA001912	316925437
GGaluGA001913	316925439
GGaluGA001914	316925441
GGaluGA001915	316925443
GGaluGA001916	316925445
GGaluGA001917	316925447
GGaluGA001918	316925449
GGaluGA001919	316925451
GGaluGA001920	316925453
GGaluGA001921	316925455
GGaluGA001922	316925457
GGaluGA001923	316925459
GGaluGA001924	316925461
GGaluGA001925	316925463
GGaluGA001926	316925465
GGaluGA001927	316925467
GGaluGA001928	316925469
GGaluGA001929	316925471
GGaluGA001930	316925473
GGaluGA001931	316925475
GGaluGA001932	316925477
GGaluGA001933	316925479
GGaluGA001934	316925481
GGaluGA001935	316925483
GGaluGA001936	316925485
GGaluGA001937	316925487
GGaluGA001938	316925489
GGaluGA001939	316925491
GGaluGA001940	316925493
GGaluGA001941	316925495
GGaluGA001942	316925497
GGaluGA001943	316925499
GGaluGA001944	316925501
GGaluGA001945	316925503
GGaluGA001946	316925505
GGaluGA001947	316925507
GGaluGA001948	316925509
GGaluGA001949	316925511
GGaluGA001950	316925513
GGaluGA001951	316925515
GGaluGA001952	316925517
GGaluGA001953	316925519
GGaluGA001954	316925521
GGaluGA001955	316925523
GGaluGA001956	316925525
GGaluGA001957	316925527
GGaluGA001958	316925529
GGaluGA001959	316925531
GGaluGA001960	316925533
GGaluGA001961	316925535
GGaluGA001962	316925537
GGaluGA001963	316925539
GGaluGA001964	316925541
GGaluGA001965	316925543
GGaluGA001966	316925545
GGaluGA001967	316925547
GGaluGA001968	316925549
GGaluGA001969	316925551
GGaluGA001970	316925553
GGaluGA001971	316925555
GGaluGA001972	316925557
GGaluGA001973	316925559
GGaluGA001974	316925561
GGaluGA001975	316925563
GGaluGA001976	316925565
GGaluGA001977	316925567
GGaluGA001978	316925569
GGaluGA001979	316925571
GGaluGA001980	316925573
GGaluGA001981	316925575
GGaluGA001982	316925577
GGaluGA001983	316925579
GGaluGA001984	316925581
GGaluGA001985	316925583
GGaluGA001986	316925585
GGaluGA001987	316925587
GGaluGA001988	316925589
GGaluGA001989	316925591
GGaluGA001990	316925593
GGaluGA001991	316925595
GGaluGA001992	316925597
GGaluGA001993	316925599
GGaluGA001994	316925601
GGaluGA001995	316925603
GGaluGA001996	316925605
GGaluGA001997	316925607
GGaluGA001998	316925609
GGaluGA001999	316925611
GGaluGA002000	316925613
GGaluGA002001	316925615
GGaluGA002002	316925617
GGaluGA002003	316925619
GGaluGA002004	316925621
GGaluGA002005	316925623
GGaluGA002006	316925625
GGaluGA002007	316925627
GGaluGA002008	316925629
GGaluGA002009	316925631
GGaluGA002010	316925633
GGaluGA002011	316925635
GGaluGA002012	316925637
GGaluGA002013	316925639
GGaluGA002014	316925641
GGaluGA002015	316925643
GGaluGA002016	316925645
GGaluGA002017	316925647
[truncated: 350,430 more rows]
