# Supplementary material for: The development and characterization of a 60K SNP chip for chicken
Source: BMC Genomics. 2011 May 31;12:274. doi: 10.1186/1471-2164-12-274 (PMC3117858; doi:10.1186/1471-2164-12-274)
Supplement: Additional file 2 — An Excel file with the chromosomal positions of the SNPs positioned on the chicken linkage map. [file 1471-2164-12-274-S2.XLS]

## Sheet: temp
SNP	Linkage_Chrom	Position(cM)	Range(cM)	Sequence_map	Sequence5'	alleles	Sequence3'	Ref_base
GGaluGA001370	1	31	25-37	454	CTTCAGGCTGCAAGAACTGAGCTCTGATCCTACAAAGGATCCTACAAGGTCACGTTGGAGCCAATGGTCCTGCCCCCCGTGCTCAAATAAAGCTGCTGAA	[T/C]	CTCAGTGCTGCCGTCCGGCTCCTCCTTGGGATGCTCAAACAATGATTAGGATAATGGGGGCACAGCGGGGATGAGGTGGCCTTGATCCCACCATGGCATG	T
GGaluGA001380	1	33	31-35	454	NNNNNNNNNNNNNNNNNNNNNNNNNNNNNNNNNNCAAAGGGATGCTGTTTGTTGGAGAGCACCAGTGTGTGGTGGCAGCCCTTGGAAATATGGGGTGTGC	[T/C]	CAGTGCTGAGCTCAGGCTGAGTCCTTGGGTCCTTCAGCCATGGGACACTTGAGATCACTGGGACACCCAGCCCAGGCCATGACAAGCTGTAAGCCATCCT	T
GGaluGA001371	1	34	32-36	454	GCGGGGATGAGGTGGCCTTGATCCCACCATGGCATGGTTGAGGAGTTGACCCCAACAGTTGCTTTTGGGGTGCCGCTCACCATGGTGCTGATGGAAGCAC	[G/A]	CAAAGGATGAAGCTTAAATAGCACAAAAGAAGAACTTCACTCCAAAACCACCCCCAAACCCCAAACCACATCAAGGGACCCCCTCCAAGTGCCTGGGGGG	G
GGaluGA001328	1	55	53-57	454	CCTGGAACCCAACACTCCGCTGTGCGGCCCTTCAGCTTGTCACCGCCTGGGGTGCCACAGCTCCATCCCACAGCGCTGTGCTGTGGGAAACTGAGGCCTA	[G/A]	AAAGCACTCAAAATCTGAAGTGAAGCCTGTGTGAACTGTCAAGCAGTACAGCAGGAAAACACAGCATGGAGAAGATGGCGAGTGAATGCCAGCAAGGGGA	A
GGaluGA000310	1	60	59-61	454	CTGCCCGTAGCCATGAGATGCGCTTCAGTGCCCACCTGGCCCAGGGGTCCCCGCTCACCTGGCCCGGGGGCAGCGGGAGGTCCGGGCAGCGCTGTGAAGG	[T/C]	GCAGGCCTGATTCCCATTAGGCAGAGCTGAAAGCTGTCCTCCTGATTCCTGGGCAGGCTCTCTACCCCTCAGGCTGCTCCGTCAGCCGTGACTAACCCCG	C
GGaluGA001302	1	72	69-74	454	GTTTTATCTTCAGATCTAGCTCAGCATGTTTGATACAGATCAAGCCCAAGGCCTAAGGATAACAGGTCATAGCTGACAGCAAGGGATGAGCTGGACAGAA	[G/A]	GCCTCCCTTATCAGAGTAAGTCCTCAAAACAGAATCCACATTCTTTCAACCCATATACCATGTAATGTTTGAAGAATTTTGCAGAGATGTGGACACGGAG	G
GGaluGA001363	1	92	88-95	454	TTCTCAGGCGGTCTGTGCTGCCCAGTTTGGGGTTGTGCTGTTCTATAAATTTCCCACTTAGGATGGAGCACACAGAAACAGACTGGCCTTCCTAAAGTGA	[T/C]	GTAGTGAAGCTTGCTAGACATTTGGGGATAAACCCGTATTCTGATTATTCTCTGCTGTAATCTGTTGATACCTTGTTTTCTAGCTTGTTTTCTTCACAAA	T
GGaluGA000842	1	126	122-130	454	TCAATACCACGTGGATTTTTCCTTCCCTAGGATTACGCATAGCCTGAGAGGTCAAATAAATGCAGAAACAGTTCCTCTAACCCTTCCTTCTCTGAAAATT	[A/C]	CTCGGCTTTATCTCCTTTTCGCCGCACTAACCTCTCCCTCCTCTACATATATATGCACCAGCGCATATTTCTCCCCCCTCTTCAGCGTGAAATATTGATG	C
GGaluGA001427	1	126	124-128	454	ACCTCAAGCCCCTGCAAGTTGCTCCACGTCACATACCTCATACCCATGCATGTAACGCCATCCGGACGTGAGCTGTGCTGTGCTCATCTAGGAGAGGGGC	[G/A]	TGCAACGTACAGTGCACAGAACCACGCAGCAACTGCACACGGCAGCTGTCCGTGGTTACTGCTCTTCAGATCGAGAGAAGAGCATCACTGAGGTCAAATC	A
GGaluGA001428	1	126	124-128	454	AAAAAGAGGCAAAGCCCTACATAAGGAAAGAACCCAGACACAACACTTATTTTACATAGAAGTTACCTCTGGAAGCTCAGAAGCAGAAAGTGATCTCTAG	[G/A]	GAAGGAAACCAACCTCAACCTGATGCCAAAAGCACAGCGAGTAGAGACGGGAGTGGGAACACCTTTGCCTGGCCTCTTCTGAAGGCTGCTACAAAACAGT	A
GGaluGA001755	1	139	135-142	454	TTGCTTTTGGGAACCAGCACTCTTCATCCAGCAGGGCCAGTATACCAGGGGGGCCAGCCTTAAAAGAGGGAAGCATCCGAACGTCATTAAGAACATGACT	[G/A]	TATCAGTAATTAAAACCCTTGGACAGCTAGGAAAAAAGGACACCTAACCACGATCCCTGTCACATTCACTCATCCTGTGGTATCAGTTCAACTGCTGCCA	G
GGaluGA001756	1	139	135-142	454	TTCATCCAGCAGGGCCAGTATACCAGGGGGGCCAGCCTTAAAAGAGGGAAGCATCCGAACGTCATTAAGAACATGACTGTATCAGTAATTAAAACCCTTG	[G/A]	ACAGCTAGGAAAAAAGGACACCTAACCACGATCCCTGTCACATTCACTCATCCTGTGGTATCAGTTCAACTGCTGCCATAGTAATAGAAATTATTAATAA	G
GGaluGA001476	1	212	210-214	454	NNNNNNNNNNNNNNNNNNNNNNNNNNNNNNNNNNNNNNACAGAAGAATGTAAGTCTTGAAGGCAGGCAAGCATCAGCTTGCCTGCATACCCATTCCCACA	[G/A]	GACTGTGGCTTAGTGAGAACCCTCCAGGCCAAGAATTACCACCTTCTTGCTGCAATAGGTTAATCCACTTTTGGATATTCATTCCAAGACAAGGTGGGTC	G
GGaluGA000594	1	215	212-218	454	NNNNNNNNNNNNNNNNNNNNNNNNNNNNNNNNNNNNNNNNNNNNNNNNNNNNNNNNNNNNNNNNNNNNNNNNNNNAAGGATGAGGCCGTACAGCATGTCT	[T/C]	TCTGTGAGATCAAGAGGCAGAGCTCAGTGTCTTGTGATGTTGCTTTCTGCTTTTGTATCCTGTATAAGCTGGCAATAAATTTCAGGGCAGTTGTAGTTAA	T
GGaluGA065001	1	244	240-247	chr1_random	AACATATATTATTCAAATTGACAGGTAAATGTATATTGATATATACTTCTGCTGTTAATACTTTTCCTCATAACCTAAAGAAATAAGCTAGTTTGTGTCT	[G/A]	GAATCAATAAAATGACTGACGGCAGAGACGTTTTGTTAGGCTTGACCAACAGATTGACTGCCACACTCTGATGCACAATACGTAGGTCAGTGTTAAGACA	G
GGaluGA001462	1	245	243-247	454	CTCAGTTTACACCAGAGCGCTTCTAGAGACAACCCTTCCAATTAAGGCAGCACTTTCACCCGTGCCTGTGCTGACTTTGTCAAGCTTTAGGGTATGCAAC	[G/A]	TCACCAGCTCTTCACCTTCCACACTGGAAGAGTGAAGCAAATGGAAAATTCCAAGATGCATTAACCAATGAAGTCTTGGAAGTCTTGTTGCACATACAGC	A
GGaluGA001229	1	276	270-282	454	GCCTTGGCATTTGCATGGACCTAAGTAGAACGAACTCCCCCTAAATCAATTCTGTTGCTTTAGGTTCCTTTGCTCCATAGTACTCCTGTGTTCAAGTTGG	[T/C]	GGTTCCTCATTCTTCTCTTGCATGTAGCTTCTGTTCTGAGTGATAGAGTGTGTGGTGCAGCGAGGCTTCTTCATATCTAGCTGACCTCTGTGTGGCTGCA	C
GGaluGA001415	1	284	280-288	454	GCTCAGCACGTGGGGTCAGAGGTATTAACAGTGTTCCCCCTTCGCCCGCTCTCTTGCAGCCAGAGGAATCAATCAATCTCTCACGGTCCTTCAAGGAGGT	[G/A]	GAGAAGCTCTGATTGCTGAGGAACATTTGGGTTTTTGACCGTGCATGGTGTTTCTCTTTTCTCTTAGTTTGTTTATTCAGATCTTATGTTGGGCCAGGTC	G
GGaluGA065026	1	284	274-294	chr1_random	AGTAATTGCTGAGATATTTAAGATAGCAGTCTTCATTGCTTATGTTCACATTATATTACTACTATTACTAGATGGTGTAGTAGCTAGAAATCAGCAGGCC	[T/C]	TGGGTACCAGTCCTAAGTGTTTTTGGTAGTGTGGTGGTTGGTTTGTTTGTTTTTGTTTTTAAGTGCTTAATTCATTTTGTGACCTTGTACTTTTCTGGCT	C
GGaluGA065027	1	285	275-294	chr1_random	CATTAAGAGAACTCAGTAGTTATAGTTTTAATTTTTAATTGACTGAACCGATGGGTTAGTTCAGTGACGCTGCAGTCTCTTTCATATTTAAGAAATGCAT	[G/A]	CTACAAACTGAGCTTCTCTGTTGGAGGCGATAATATTAAGTTACTAGAGTTCTGAATGCATCCATTGGTTTCGTGAATGGCTGAGAATTACTTGTAGAGT	A
GGaluGA001036	1	288	285-291	454	GCAGAGGATTACATTATGAGCAAATGTTGTATGTTGTCCTGAATTTGGTAAACATATGCAATTTCCTAATCCATGTGTATTACTGTTACCACATTGCTTC	[G/A]	TTGATAAGCTGCCAATAACGCTCACTATTGCTAAGTGGAAGTGCTCTACACAGTGTAAATACATCCATGAAGAAAAAAAAAATGATTGCTAGTCAAGGCT	G
GGaluGA360324	1	301	298-303	454	CTTCCCGGAGCCTCTCACACTTGGCCCAACTTTGATGACAGGCTCCGTCTCTTCTCGAGGCCCACAAAAACGCGAGGTAAGCAGGTAAGGAGAATCTCCC	[T/C]	GCAATCTGAGGAGCTTTTGTTTTAAGCCCTCGGGGCCCTAAGCTACGTTTAGAAGTGACTCAGGACAGCGGCGAGCGATGCGGACACCGTTACCACCGCG	T
GGaluGA065017	1	368	366-370	chr1_random	CTAAGAACATGTTCTAGTGGTTTCAGTCCTTGATTTAAGTCAATGTCTCCCATGTCCTTGAAAATACCACTGGTATCCAGTCACTTGATTTTAAGTACAC	[G/A]	TCTTTGAGCTGCTTGTACAATTCACTCATGTTTTTCTCATTACAAAGGGGACAAAGAAAAGGATAGAGAAACTGTATTTCAAAAGTTTATTGTATGTTTT	A
GGaluGA065020	1	368	366-370	chr1_random	GCCTGCAGAGAAATGCATAGTTGGGGTCTCAGAGGTAGGTTTCCAGCATCACCCTGCACAGTGGCAGAGAAGATTTGCCCATAAGCAGCTGAAGTGGACA	[G/A]	CAGTGGCCTACAACACACCAGCTGATGGAAGAATTTAGTCTCTGAGAGAGGCAGAGGCTCTTGTCCACTTTTTCAGGCTCCCACTGAATTTCCAAAGCAG	A
GGaluGA065004	1	370	368-372	chr1_random	TAATGTTTAGTGTTGCTAGATGGCAAAATGAACTATTAAAGGGATCATTAAAACGACATGTAAAATCAGTCTGTTACTGTGAGGTGCTAAGTGCTTCCAT	[T/C]	GAAAAGCTTTAAGGGAGTTGAGCCTTCTCTGCACCTTATAAGATTGGACCCATATTTTCTAGAAATGTGATGAAATGATGCATTCTTATTTTACATCTTG	C
GGaluGA065016	1	370	368-372	chr1_random	CAGAAACCTCTGAAGTTTCCTATCCTCATGCAGTGACCCGTAGCTAATCTGCATGACAATGTGTTATGTAATTGCAGGAAGCTACTGCAACATCATTCAG	[G/A]	AACAGGAAACTTGGGAACTGTTTACAGCCACTACTATGGTGACTAAACCTGTCATTACCTTGTGCACTGTTTCTTCTGACACATAGATGGAATTGCAAAG	G
GGaluGA065021	1	370	367-372	chr1_random	TTGAGCACCTGTCTTCCTCAGCTTGAATCACAAACTGCTTTGGATGACAGATAAACACCAATTTCCTCACAACAGCAATATGAGCTTTTACAAGTGAATA	[G/A]	AACCACAAACCCGAGGATTTTTCAACTAGGTAGTGAGGTTTAGTGGCTGAGTGAATTTAGACGCCTACAGGATTAACAAGAGTGGTTTTTAGGAACTGAA	A
GGaluGA065022	1	370	367-372	chr1_random	TACAGCCAGTACTATTGTATTCCTTTTCCTATAGTCATGAACAAGTGACTATTTTAAAGTCACATCTTATACGATGATTCAGTTCTCCATTAGCATTACT	[T/C]	TGGAGCTAGGCACCATCATTCACCTTATATGACACATTTTAGTACTGTTGCAACAGCTGATAACATGCAAGAGAGGGAGGGAGGGAGAGGAGGAGGAGGA	T
GGaluGA065023	1	370	367-372	chr1_random	TATACGATGATTCAGTTCTCCATTAGCATTACTTTGGAGCTAGGCACCATCATTCACCTTATATGACACATTTTAGTACTGTTGCAACAGCTGATAACAT	[G/A]	CAAGAGAGGGAGGGAGGGAGAGGAGGAGGAGGAGGAAGACATGCCAGGGAATGAGAGCAAGTGCTTGCACAAACCTTTCTTTCAGTTCAAGTACATAAAG	G
GGaluGA000054	1	377	376-378	454	TTGTCTACACATCAGTGCAGGACTTTGAATTACTTGAAATGCTTTACAGGTGAGGAGCTGTACCTTTTCTTAGGATTTACTGAGCTTGTTAAATTTCAGA	[T/C]	AATGCCCTGAATCTCATGGTAGGGAAATCAGTGAATAGAATGTATGACATATGAATATGTGCATTTGTCAGCATATACAGAGATCTTGAAGTTCATGTGT	T
GGaluGA001333	1	381	375-387	454	AAAAGGGGAAGTGCATTTGTTAACTAGACAGAAAAGGGTTTTGAAATAGGAAGTATGTAGGATACACTGGTAGTTATTTCTGTTTTCCCATCCATCTGGC	[G/A]	AGGGGTCTGGCCTCTCCAGCTCAGGGACAGAACCAGTCTGACCACTGGAACTGACTAAAGGAGCACTACGGCAATAAACAGAGTGCTACACAACATGGGG	G
GGaluGA001339	1	395	391-398	454	TGCTGGGCTGTAAAGAGGTAAAAATGGTTTAGTAAGTGAACAAAAGAGACCCAGGTAGGAAACTAGTGCTGAGCTGCTCAGATGAGGACAGCTCTGGATC	[T/C]	GAGGAGGCAACCTCTAGGCAATGGAAACAACCTTACTGTAAAGAACCATGGGAATTTAGGCCTCTGTAAATTGCCATTTTTGACTCAGTTCCACCTTAAA	C
GGaluGA000381	1	442	441-443	454	AGGGTCCACACCCTAAAATGAATGATTATCACGCTAATGATTATCAAATGAAGATTATCATGCTAATTTTAACAAAATAGTTGTGGGCTGATTTCTGTTG	[T/C]	AGCTAACATAGTGACATTCTGACAGAAGAGCAATTGAGTTGGCCCCAGGGCTCTACTTAACCCCCTGTGCTCAAACTGAGCTACCAGAACTCAACTAACT	T
GGaluGA000382	1	442	441-443	454	CAACTGCAGCCTTTCTGAAAGCTTTTCAACACAGCAAATGAATTACTACATGTAGGTATTTCAGAGAAAAGATTGTTCTCTCTGTCAGAAGTCAAATCAG	[G/A]	ACGTTTCAAAGAAAAATGGAGCTGCTTGGGATGTTTACAGGCTTGAGCTAGAGTGACTGAATACAAAAAAAAAACCCTCCTTAGTTCAAAAAGACACTTT	G
GGaluGA000603	1	442	441-443	454	GAATAGAAAAACTGAGGATGAAACTGTTTACAACTGATATAGGACTGACTGGAGACCTCCACTCTTCAGTCACAGCTTGTTACAGGAAGAGTCAATAACT	[G/A]	ACTAGAAATGTACACTCAGAAATGAGAGAAACTGATAGACATTTCTCAAAAATATGTACCTTAGAGTCTGCATTTAGGAAAATCAATGACGTATTGAACT	G
GGaluGA001342	1	442	440-444	454	CCAGGGCGATGCCTCTGCTTCTCGGTGAGACACAAATAGCTCACCCTGCACCCTGTACCTAAGAAGGTTTTCCTTCTCTTTCTCTTTGAAGCTACAAGTC	[A/C]	GCTATCCAAATGCAMGCTTTCCTCCAACAGCACATGTCAGTCCCTTGTGCCATGCCACAGTGACACGAAAACCCCAGGGAAAAGAAATCTGCCCCAGTAG	C
GGaluGA001670	1	442	439-444	454	ACCTTTCCTGTAGAATTCTCTGCAAGCAAGTAGATAAGGGATGATTTGTCACAATGCAGGCATCTGAAATTGTAATTTACAGGCTCATATATGTCAATTA	[T/C]	TCTCATGTATCTATTATGAAGCTTGCTAACAGAGAAGGGAAACGTGCACGTATGGAATTTAAAAAAATCTTCATATCTCTACTAGGAGACCGTTCTTGCT	T
GGaluGA000380	1	445	440-450	454	GCTTCTGGTATGCAAGAAAAGCAATATGGGATACAATCCACCTCTCCCCCCACCCTCCACCCAAAAAAGGTGGAAGGTCACAGCTTTGTTACAGGATTTC	[G/A]	ATATTTAGGGTCCACACCCTAAAATGAATGATTATCACGCTAATGATTATCAAATGAAGATTATCATGCTAATTTTAACAAAATAGTTGTGGGCTGATTT	G
GGaluGA001340	1	445	440-450	454	CATCTTAGAGTTTCTTGGGCATATCATGCACCCTTAATGTGGTTTGCTTTCAGCAACTCTGGTGTGATGGTTTAAGTAGCACCGTGATGGACATGGATGG	[G/A]	TTCTTCTGGAAGGGAWGAGCTGGGTGGATGGAAAGGAGATGGGCATGGATGGGCTTCTCTGGAAGGAACGAACTGGGTGGATGGAAGAAAGATAGATATG	G
GGaluGA360370	1	445	440-450	454	CCTCCCACAACCCTCTGAGCAACCCCATGAATCTCAGTGCCTCTCATCCCTCACCTGAGTTCTCTACCCTTCCATGTCCCTTAAAGTCCCCTCAATCCCC	[T/C]	ACAATAGCTCTCTCACCTTTGAGTTTCCCCACTGTCCATATCTCCGAGTCCCCCAAATCCCTCACAAGTCCCCTGAGATCCTCACCACAACTCTCANNNN	C
GGaluGA000113	1	462	461-463	454	GCATCATGACACGGTGGCATCACAGCACTGTGGCACCACGGGATGATGGCTCCATGGCACAGTGACACTTCGGCGTGGTGACACCACGACACGGCAGCTC	[T/C]	GTGGTATGGTGGCATCACGACACGGTGACACCACACCACGGTGACACATGGTGACACGGGGGCATGGTGACATTGTGGCACTGTGGTGTGGTGGCACCAC	T
GGaluGA001436	1	467	465-469	454	CAGTTAAGAAGCATTAAATATATCTATATGTGTAAAAAAAACCACGGGGGAATGTTTCAAGGGTTGAAGTCAGAAGTGCAGATGAGGAGCTTAGGTTCTC	[G/A]	GTCTGAGATGGAGCAGAAAACTGAAAATAGCACAAAAGGGGCCTTTGAATCAGCACTGGCAGAAATCGAGGATGAATTTATTTCTCACTGCGTGTTTTGT	G
GGaluGA001437	1	467	465-469	454	TGTTCAGATTCAGGCAGGCAGTGGATAACAGAGGCCCGACTCCATTAAAATGAGTGTGTGAATGGAGACAAGAGTCCATGCCTGCACAGCTTTCCACAGG	[G/A]	TGCTGAATTGTTCTTTTARACACTGATTATTGCTCCATGGATTTCTCGCACAGGCACAGCCCATCTTCTGAGGTGTCTTTTAAAACTGTCCTGAATTGAG	G
GGaluGA001439	1	467	465-469	454	CGCACAGGCACAGCCCATCTTCTGAGGTGTCTTTTAAAACTGTCCTGAATTGAGCAGGGAATAACAGCAGGTCAGAGGAGGGTTGGAGTTCTCCACTCCA	[G/A]	TATTCTGAATGGAAGCAATTACCAGAAGCTCCTGTTTATTGGGTAAAAGCTTGTTGGTTGTCTGCTCTATGAACACACACTGTGTATGTGGGCATGGAGA	A
GGaluGA001713	1	482	480-484	454	CATGGGACACCCCTGTGTGGGTGCTGCCCTGCGGGGCCGTGAGAATGCAGCACCCAGAGCTGGAAGCGAAGTAAATGGGAGCTGTCAGGACTGGGGTTCG	[G/T]	GGGGGAGGGCYGGCACCTCTCCCCCGGCGCTCTGGAGAGCAGGGGGAGATGTTTATTCATCTCAAATCCTCAGCGGAGGATTAATGAGCGCCTGCCTGGC	T
GGaluGA001714	1	482	480-484	454	CCTGTGTGGGTGCTGCCCTGCGGGGCCGTGAGAATGCAGCACCCAGAGCTGGAAGCGAAGTAAATGGGAGCTGTCAGGACTGGGGTTCGKGGGGGAGGGC	[T/C]	GGCACCTCTCCCCCGGCGCTCTGGAGAGCAGGGGGAGATGTTTATTCATCTCAAATCCTCAGCGGAGGATTAATGAGCGCCTGCCTGGCACTGAGCAGCA	C
GGaluGA001718	1	482	480-484	454	CGGATTCCCAAGGAAACGAGGGGGGTCCCACCATCCTACCCATCCTTCCTCGTTCTGATCCTATGGTCCAATGGCCCTCAGCCACCTCCAGGCACGGGCA	[T/C]	GCAGCTCAGGCAGTGCTGGGCAGGGACCCCCCCCATGTTGGCCCTACACCTCGTGCAGTGAGCTGAGCTGCAGCCTGGCTGTCCCACGGCCAGCAGTGCT	T
GGaluGA000870	2	3	0-5	454	CGTCTGCAGGGAGGTAGGAGCACTGCGAGCCCGGCTGCCGCTGCCCCAACAGTGAGTGCTGCCCTCCTGTTGTCATTGCACCTCTGGGGGACCACAGCTT	[G/T]	GGAGATGCTTGGGGGTTTTGAAGTGCCCTTGGTGGGTATGGGTGGCAGCGGTGCTCCATGCTATGTGTGTGCACTGCAAATGCCCACAGTGCTGGGAATG	G
GGaluGA000872	2	3	0-5	454	GTATGGGTGGCAGCGGTGCTCCATGCTATGTGTGTGCACTGCAAATGCCCACAGTGCTGGGAATGCATGGCAAGCACACTCAGGTACTGCAAGAATGCTT	[G/T]	CAGGCAGAGCTGCACATGCACTACAAGCACGTGTGCACTGCAGACATGCCCAGAGATGACCGCATTGTCAATGTGCTTGCATGGCTGCACATGCACTGCA	G
GGaluGA000873	2	3	0-5	454	GTGTGCACTGCAAATGCCCACAGTGCTGGGAATGCATGGCAAGCACACTCAGGTACTGCAAGAATGCTTGCAGGCAGAGCTGCACATGCACTACAAGCAC	[G/A]	TGTGCACTGCAGACATGCCCAGAGATGACCGCATTGTCAATGTGCTTGCATGGCTGCACATGCACTGCAAACCCACACAGCGCTGGGAGTGCGCTGCAAA	G
GGaluGA001489	2	4	0-8	454	AGTTGGCAAGCTTAGTTTGATTTTACAACTAAGATGAGTGCTTGAAAAGAGAACTCAGCTCTTAGGAGACAGTAGGAGCTCTGCAGGCAAGGGGGGTATG	[G/A]	ATGGCTGTAGGGGAACATTCTTTGCTCTCTTACCTTAGGCAGCAAAGCCACTTGAGAGTGAGGTACCTTTTAAAGACGCTTGGATCATTGGAAATTATTT	G
GGaluGA360251	2	5	0-10	454	GCCCAAAGGGGATAAGGTCTGGGAGACAGTGGAGGAGGAGACAGCACAGATTGCTCTACCAAGGCCCTCCAGTACCGTCCAAGGGTATTACTGAGAGCTC	[T/C]	TCCAAAGCAGCTACCTCCCAGGCTGGGTCATGGTCCCTTCAAAAAGCCAATGGCCCCAAGAACTGAGCACTCACGTCCCTCACAGGTGTGTGCTTGAGAA	C
GGaluGA001237	2	40	30-50	454	NNNNNNNNNNNNNNNNNNNNNNNNNNNNNGTCAAATTCTAAACCTGGGCCCTGGGATAGGAAAGCAAAATATAAGTCGTATGAAAGTATGGATAATAGTT	[T/C]	CYGTGAGAGCTCTAGGAGAGCGTATGGCAGACCTTCTAGCTTTTTTAATTCCTTTAGTCACCTTCCGAAGGTCTCGGGTACATATGGAAACCTACAGAAA	T
GGaluGA001238	2	40	30-50	454	NNNNNNNNNNNNNNNNNNNNNNNNNNNGTCAAATTCTAAACCTGGGCCCTGGGATAGGAAAGCAAAATATAAGTCGTATGAAAGTATGGATAATAGTTYC	[T/C]	GTGAGAGCTCTAGGAGAGCGTATGGCAGACCTTCTAGCTTTTTTAATTCCTTTAGTCACCTTCCGAAGGTCTCGGGTACATATGGAAACCTACAGAAAAG	T
GGaluGA001239	2	40	30-50	454	AAAAGAGAGGGAGTTCTACAGTATTTGTGTTGTAGATGCTGAAGATCTGAGAGGGGATGAAGAGGGGCCAGCGACCATGCATGAAAAGATTGCAGCAGAC	[G/A]	TAGATAACTCAGCTGTTACTGATGAAGGAATGCACAGCATGGCACGGCCTCTAGACACTGGGAAGGAATTTCCAGTGCAGCAATCAGCACAAGTGGAAGC	G
GGaluGA001240	2	42	32-52	454	AAACAGAGGAATATTGTAGCATGGTCATCCAGTCGTCTTACAGTGGCTCACTGAGTGACAAATGTCAGATGCATAGGTTAAACACGGACAGTGTAGTAAC	[G/A]	AATGGTTTAAGAGCTAAAGTGTGCAATGAAGTTGTCCCTGAGAATCAACAGGAGGAGGAATGTAACACATGTAATGGTGTCAGTTGGGAAAAGNNNNNNN	A
GGaluGA360283	2	87	85-88	454	CACTGCGGAGGCGGAGTCTGAGGCCCCGGTGGGGCGCTACCGGGTGACCCCTCCGGGTGCGCGGAGGGGGGGGGGAGGGTTCCGCTGTGCGTTGGCAGCG	[T/C]	GCCCGCCGCTGTTCCTTCAGCTCTGTCGGTATAAAGCTGGGAGGGGGAAGAGCAAACTTCCTGCCCCGCTCGCTCCCCCGCCCGCAGCCCCGCACTGCCG	T
GGaluGA001185	2	181	178-184	454	CAGGACAGCAGCAGCGATTGGACACACTGCATTGTATACGACCAAGTAATACCTGTCAAATTCAGCACCACTTCAGGACAACTGAGCCACACCAATGCAC	[T/C]	GACAATCCAYTTTTGATAGCTTGTAGACTCCAAACGTATATACGCTATGGGCTTAATGGTTAAGCTCAACTCTCTTTCCTAAAAGGGCACGGATTTATCT	C
GGaluGA000240	2	190	185-195	454	AACAAAGAATGAACCTTGTGTTGAATGAGCACAAGCTAATCACCACCACTCGTTCATGGAAACATTTTATTCTGACCCTTATTACTGAATGACTTTAGCT	[G/A]	CAAATGCAGGTCAAGGTCAAGGGCCTTCTGGGTGAAAACAAAATTGGTATTCTGTAATGTTAATCTCTTTAATCTTATGTCATTATCATTCTGTTCTTGA	G
GGaluGA000206	2	233	232-234	454	TATTTTCACTGTGTTCTTTTTTGTTATTCTTTCTGTTTGATTTTAGATAAACCACAGAACACTGAGCAGGGCTGCAGCTGCTTCCCAGGACAGTAAAAGC	[G/A]	ATGGGTCAAATGAAGAAGAAAACATCTCTGCATGGTGGGCCTATAAAATGTGCATTTCAGGGGTAGTGCGGGAATCCGCGGTACACACTTCTGGCTAACA	G
GGaluGA000312	2	237	236-238	454	CTAAGGCAACAGTGATCCAGGCTGTATGCATATAGCAAAATTTCCCACTACTGCAACCTATCTTAAGTGTGAAACATTACCTAAGCACTATTACCCTCCA	[G/A]	AGCTATTGGTCTATTGTAACATGGTCTATTGTACCATGTTAGTACTATTTTTGAACTATTCTTATAGTATGGGATTTCTACCCATAATAATTCCATAGTG	A
GGaluGA000693	2	249	246-251	454	AGTGCTTAACCTCCTAGTATCTTTGAGGTTATTCCTGCTGGCTTTGTGGGCCTTTTCAGCGTGATCTCTGAGAATGCTAATTAATTTCAGGGTAGCTGTG	[T/C]	GTGTGTTATGCTTTGACATACAGAGCAAATTAATAATATAAAAATCTTTGTAAAAGAATTTTTAGAACAATTTATAGTTCATTCCGGATGTCGGTTGACT	T
GGaluGA000301	2	303	300-305	454	GTGTTGTTTCCATGAGATGTCCCCCTCCCCCATCTGGGGGAGTTTTCCTGGTATCTCCTGAAGAGATGCCAACAAACCCAAAAGCCCTTCCAGACACACA	[G/A]	GGAARCAGATTTGCCACCTACTCGAGCAGCTCCTGCACTGCTTCCCAAAGGATTTCTGCTCGGAGCCATCCTTCTATTTCCCAGAGCTGGAGGGAAAACA	G
GGaluGA000302	2	304	302-305	454	GTTTCCATGAGATGTCCCCCTCCCCCATCTGGGGGAGTTTTCCTGGTATCTCCTGAAGAGATGCCAACAAACCCAAAAGCCCTTCCAGACACACARGGAA	[G/A]	CAGATTTGCCACCTACTCGAGCAGCTCCTGCACTGCTTCCCAAAGGATTTCTGCTCGGAGCCATCCTTCTATTTCCCAGAGCTGGAGGGAAAACACATGG	A
GGaluGA001637	2	309	306-312	454	NNNNNNNNNNNNNNNNNNNNNNNNNNNNNNNNNNNNNNNNNNNNNNNNNNNNNNNNNNNNNNNNNNNNNNNNNNNNNNNNNNNNNTGAGCAGCTCATCAC	[G/A]	CTTCCCAAGCATCACTTCCAGCCACTCCACCTGCTCTGCCAGGTTTGTTCTGCAAGTGGTACCCAAGGAATGAACAGAAGAAGTGAGAAAAACAACAACC	A
GGaluGA174509	2	317	314-320	chr2_random	ATCGTCTGCTGGGGACAGAGGTAGAAAGGGGTCTTCACCTGAGGGTGTTGGGCACAGCCCTGAGCTGCCAGAGTTCAGAGAGCATTGGGAACAGTGCACT	[T/C]	AGACATAGAGTTTGGGTTTTGGGTCCTGAGTGGAGCCAAGTTCTGGACTCTGTGATCCTTGTGGGTCCTTTCCTACTCGGGATATTCTGTGGCTATGTGG	C
GGaluGA174518	2	320	315-325	chr2_random	CCATCTCATCCCTCGCTTCCCTCCGATCACTCTATTTATGGCCTCAGAAATATCTTCCAGGGCAGGAACTTATCAGCAGTTGTGTGGAGATGGAGGAGTC	[G/A]	TGGGATCAGCGCCCGTAGCTCAGGGAATGTTCCTCTTTGTACAGATTGTCCCCAGAATCCGTAGGCGAGCAGTTGGGTTCGGGGCTCAGCAGGAACACAA	G
GGaluGA001535	3	4	2-6	454	TATGCCACTTGCTCCTCAAAGTACCACTTCTTCTCCCCCAGAGAAAACATTTTCTCCCAAAGTACCACTTCTCTCCACTAAATATCTGTCTTCTCCCCCA	[G/A]	AATACACAATGTCTCCCCCAGCTATGACAAGAATACTCCCACTGAACGCCACTTGTCTCCCAGAAAGAAGCTACTGTCGCCCCAAANNNNNNNNNNNNNN	G
GGaluGA001545	3	10	7-13	454	AAGCAGCAGGCACGTGTTGTCCCAGCTGCCAACCGCCTGCAGCAGAAGGATCTCTAGGCCCTGTGTCTCCACATGCCCTTGAGAGCTGTTCTTGCTGTAA	[T/C]	GTTCCCTGGCTGCCCCTCAGCCCCTGCACACCCAGAGACCTACCCCATTGCTCACTCGGCTTGCTTCTGCTGCTCCCTGGTGCTTGGGTGGGTGCGTTAG	T
GGaluGA001235	3	50	40-60	454	GTAAGCGAAATTTATCCTGACAGTGCATGGAAATATATTTGTCCCAGGCTGACATCCTTCCAGGGAAGGTGCTTGCAGTGGCCCATGAGCTGACAGCATT	[G/A]	CCARGCACTGTGGGAACAAAGAAGTACCAAAATTGCCCCTGGAGTGGACTTTCCTCCTGGTAAGGCTAGTAGGCACAGCCTAGGGCCGGGGGGCTTGCCA	G
GGaluGA001236	3	53	49-57	454	GCGAAATTTATCCTGACAGTGCATGGAAATATATTTGTCCCAGGCTGACATCCTTCCAGGGAAGGTGCTTGCAGTGGCCCATGAGCTGACAGCATTRCCA	[G/A]	GCACTGTGGGAACAAAGAAGTACCAAAATTGCCCCTGGAGTGGACTTTCCTCCTGGTAAGGCTAGTAGGCACAGCCTAGGGCCGGGGGGCTTGCCACAGC	A
GGaluGA001664	3	55	50-60	454	CTTTCTCCCTGCGTTGTCACTTTGGCCTGTTCTCAAGTTGCTGTTTCTTCAGGTTATTGATCTCCTCAGGCAACCTGAGGGAATGCTCAGTGAAGGCAGG	[A/C]	ATTTTTGTTAGCTGCTTTTTCACGCGGATGATGTATGAGGCACAAAGAGCTAAACCAGACGCCCCCTCCTTAGGGCTGATTCAGTGCTGCACAAAACCCC	C
GGaluGA001657	3	60	58-62	454	GCACCAGATTTGGGAACACAGGCCAAATCTACCCTGCCATACCAATTTGCCTGCAGAGCGCAATCTGTGGCAAAGTACTTCCAGTCTGTATTTCATCTGT	[G/A]	AYATGACGTATGCCCAGCTCAGATGGAAATTGTGCAACAGAAGCAAGCCCCTAAGCCATACTCAGCATTTCCAAGAACGCTCTGCTGACCTCCCATAGTG	A
GGaluGA001658	3	60	58-62	454	ACCAGATTTGGGAACACAGGCCAAATCTACCCTGCCATACCAATTTGCCTGCAGAGCGCAATCTGTGGCAAAGTACTTCCAGTCTGTATTTCATCTGTRA	[T/C]	ATGACGTATGCCCAGCTCAGATGGAAATTGTGCAACAGAAGCAAGCCCCTAAGCCATACTCAGCATTTCCAAGAACGCTCTGCTGACCTCCCATAGTGAG	T
GGaluGA001665	3	66	63-69	454	TTCTCCCTTTGATGCAGGATCCACTCTCCTGCAGCCTCGACCTGTGGTGGGTGCATCCTTGGTGGAGGTAGAGGAGAGCAGGAGAGAAGGGAGTTGCTTA	[G/A]	TAATTGCAGCTCTGTTTCTACGATAGGAGTAATCTTGGGGGAAACTTTTCTAGTGGAGCATCTCCCTCTGTGTACTCACGGGGAGAGTGTTAGGTGTTTG	G
GGaluGA000074	3	88	87-89	454	TCCGGGCTCTTGGCAGTCATGGCCTGGTGGTGTCCCTGCAGGTGGGGGCTCCCAGGGCCGGGCACCTTGGTGAACCTGGAAAGGAGCAGAGATGTACCAG	[G/A]	TGGGCTTGAYGGAGCTCAGAGCTCCTACGAAAGGGCCAAGGGGAAGCAGCAGCTAGTACCCGCTGCCCCAAAGTGCCTAATGGCACGCTACTGCCACGGT	G
GGaluGA000076	3	90	80-100	454	GATGCACTGCGTGGCTGCCTGGAAGTAATCCACTTCGGGGAAACCTGGGGCACAGCAAACGGCACGTTGGGGCACAGAGGCACAGATCAGCAGCAGGGCT	[G/A]	CACTCTGGCTGTCCCCATCCCGCCAGCTCCAAGGGCTGTAGGCAGGGTGCCCCGCTCCTCCTGCCCACCCAGGGGCCGCTCACCTGAGTTCTGCTGCAGC	G
GGaluGA001653	3	105	103-107	454	CCATGCACCCTGCATGCAAAGGAACCACACTGAAGGATCCCACGAGGAAAGGACCTTCCCTCTTTCCTTGTGAGGAGAAGGCTCCAGCTGAAGAGACACC	[A/C]	CTTCAGTGCAAGGAACTTCTTCCAGTTCTGGCACACAGATGGAAGTATTCTCCAGTTCATGGAAATTCTANNNNNNNNNNNNNNNNNNNNNNNNNNNNNN	C
GGaluGA000471	3	120	118-122	454	AACCCCAAAACCAAGGATGCTGCAAAGACAGGCTCATTTACCCCATAAAGCTCCCTACTGTTGCTGGAGCAGATGTTTCAAGCAGCAACAGCCAGAGCTG	[G/T]	CACACAACACCACAGGTCTGTGCATGGAGAGCGTATCCAACCCCCTGCATGGATCCTACACAGATCACACGCATACCTGGACTGTGTTTCTGGATACTGG	T
GGaluGA000472	3	120	118-122	454	TGCATGGATCCTACACAGATCACACGCATACCTGGACTGTGTTTCTGGATACTGGCAGGGCTCACAGGAGGTTGGACAGATTGAACTCTCCTGCTAAAAC	[G/A]	AAGTAATTCATAAGCTAGCATTGGGCATCTTCTTATCCAAGCTTTGCCAGTCCTGCACTTTCTACTGCTCTCAGGAGTTGTCAGCTTCTGCTGGGCTATG	A
GGaluGA001613	3	121	118-124	454	TCAGCTCAGTTAAGGTGTGATGTTGTCATAGAGGCAGTCTTGACCAGACTCAGTGAAGCACAAGAAAACCAAGATGCTCTTTCTTTGGCAGCTGAGAAGT	[T/C]	GCRGTGACCAAAGCAGCATCTACCATGCAGGCAATATCATCCCTAATTTAACCCATCAAACTCCTCCACATTGCCATTTCTGGCAAGTTAAACTCTGCGT	C
GGaluGA001666	3	204	202-206	454	CTGCAGGGAATCTCTGAACTACATGATTTTGTTATTTTAACAAAACCATGATATTTTAACCACGTTCTGCCTCTCCTTCAGTTCATATGTAGTTCCACTC	[G/A]	TCTTGCCAGTAATGTGTCTGAAAAGCTGTGGCACCATCTTTTGATAAGACAAGTGCTGATACACAAGAAGTTAGGTTTCANNNNNNNNNNNNNNNNNNNN	A
GGaluGA001071	3	234	232-236	454	CTACCTTATCCACTCCCATCTTCTTGAAGGCGGCCTGCAGCACCTTGAAGTTGTGGATGTATTCGTGCTCCAGCTTGGCCTGGAACTTCACCTTGCGCAG	[G/A]	TGCACGCAGCCGGGGAACAGCATGTCCATGAACTGGCAGTAGGCAGCCCCTGGGGAGGGGGGGGAGAAAGGGGAGGGAAGGACGCGTGTCGGGCGGCTGT	A
GGaluGA360330	3	235	230-240	454	NNNNNNNNNNNNNNNNNNNNNNNNNNNNNNNNNNNNNNNNNGCCTACGGGCAGACGGGCACCGGCAAGACCTACACCATGCAGGGAGCGTGGGGGGACCC	[T/C]	GAGACGCGCGGCATCATCCCCAGCTCCTTCGAGCACATCTTCACGCACATCTCGCGCTCGCAGAACCAGCAGTACCTGGTGCGCGCCTCCTACCTGGAGA	C
GGaluGA000515	3	240	236-244	454	GTAATGTCTACGCTGAAGTGCTGCACTTCCAGTCCATGTGCTCATGCCTGTGGTACAAGAGCCGGGAGAAGCTGCAGTACTCCATCCCCATGATCATCCC	[T/C]	AGGGACCTGTCCACCTCGGACACCTGCGTGGAGCAGAGCCACTCCTCGCCTGGCCGCTGCCCCGAGACCCCTTCCAACAGATGCTTCTGCAACGCCCGCC	T
GGaluGA000565	3	247	246-248	454	GTGATGGAGATCAGGCAGCGTGTGCTGACACTGGCGGGGGGGGCTGGCGGATTGACGGACACTTGGCCTCGCTGCCAGAGCTCGTAAACTCCCTTCCCGG	[T/C]	GGAGAAACGGGGCTAAATATAGCCCTGAAAGGCTGCACCTCGGGCAGGAGGTGCAGGAGGGAAAGTGCTCGGTGAGGCTGTCGGCATGGATGGAGTCTGG	C
GGaluGA001201	3	266	264-268	454	GATTTCAGGAGTGCACAGGACAGGCCAAAGGAAGCCCAAAGGGCACAAACCTGATAGGTAATCTTGATAAGAAAAAAGCTTTCTGMAAACAACTAGCAAA	[G/A]	CCACGAGGAAAGAGCTACTCTCGGTATATATTATGTCCCCATCTAGAAGTTTGAGCTACAACTAAACAAAAAGCTATAGAAAATAACCAAGCCTCATTTA	G
GGaluGA000559	4	1	0-2	454	GACCATGCAAGTGCACATGGTGCTCTTCACAGGACAGAATGCCCCAGAGCGGCAGGGATACCAGGGTTGGGTACTGGTGTTACTCAGCACATTTCAAGGT	[G/A]	CAAAAATGGGAGATGCAGAGCTCATGGGAAATGTTTTTGCTCCTTTCAGGTTTAATTCTTCTGTCGTGCACTTGTCTGAGATGGTTTTATTCACACATCG	G
GGaluGA001510	4	3	0-5	454	GGCTGCCTGGCTGGAAACGCTTGGGTTAGGGGAGTACAGAGAGATTTTTATCCGGCACGACATCCAGGGCTCAGAGCTGATCCTGCTGGAGAGGAGAGAC	[T/C]	TGAAGGTACCGCAGCCCTCCTTTCCACCTCCTAGACCTCAGCATGAGAGAGCACTGCGTCTCCCTCCCTCCTTCAACCTCATTGTCCCTTATCAGTGGGG	C
GGaluGA001511	4	3	0-5	454	GACCAGCATTTGCCCCACGTTATCATTAATGAGCAGCGCAACATCCACGCAGCAGCACATCAGGTGGGTCCTGGAGCTGGCCTGAGCTTTGGGCAGAACC	[T/C]	GTTCCAAAACTTCCCTGCTTGTAAAAGGGCCATTTAGTTTTGACAGCCCTGGGGGCAGTGGAGGAGGTGGAATTTACAGGCCTATTCCCTTGAGTGCTCT	C
GGaluGA001513	4	3	0-5	454	GATAAAATCGCTGTGCATGAAGCAGTACTACCCAGTGGGAGTGCTGCATGGAAGCTGGAAGCCCAACTCTGTGCCACAATACTTCTGAGCTCAGCAGCAC	[T/C]	GCACCGGGTGCCCAACCACGGAGGGATGCTTGGGGGGCCCCATGTCCCACACTGCGCCCAGCACGTCCCTCTGGGGGCTTTCGCTGGGCCATCACCTCCC	T
GGaluGA000063	4	8	7-9	454	AATTTCACACTGTGTGCCCCCGAATCAGGCACAGGTGCTGCAGGATCCGCCCTGCCCCTCTGCGTCTGTCCTCCTCCTCCTCCCAGGATGACTCTGGGGG	[T/C]	AAAAACCCCACCACAGCTGGAATGATGGAGCAGAAGACCACAAAGAATACAATGGATGGAGGGTGGGCCGGCAGCGAGGCGGCTCTGAAAATCCCTCACA	T
GGaluGA000062	4	10	9-11	454	CATCCTGCAGCAGCACGAGGTGACGTCAGCCCGGCCGGGCGCTGGCAGGCAGGACACGCCATGCATGCAGCCTGGGCTGCTCCAGACACCGCCTGGCTCC	[T/C]	GCAGACGCCGGGGCCTGCTACAGCTTATCTACAAATTGAATTTCACACTGTGTGCCCCCGAATCAGGCACAGGTGCTGCAGGATCCGCCCTGCCCCTCTG	C
GGaluGA001501	4	15	10-20	454	ATTAAATAAAAAAATATCAAATCCTATGTTCCAGAGTGCTTTGCTTTGAGTTCTCTGGGAGACCTACAAAAGCTGGATTAACCGCCAGCTGGGACAACTC	[G/A]	GCATTTGCAGCAGTTCACGTGGCTGAATCTAGATCCTGAAACCAGATCCCGTGCAAAGGCAGCCCGAGCACAGTGCCCCACAGCCTCTGGCTCTTTGCCC	A
GGaluGA001502	4	17	14-20	454	NNNNNNNNNNNNNNNNNNNNNNNNNNNNNNNNNNNNNNNNNNNNNNNNNNNNNNNNNNNNNNNNNNNNNNNNNNNNNNNNNNGCGCATTGCCATTGCCAG	[G/A]	AGCATCTGACCATGGTTGTTTCAGCTTTGAGCCTTTGGAGATGTCTGGAATGTGCAGCAGGGCTTTGCGAGAGCTTAGCAGAGATCAGGGAAGAGCCTCT	G
GGaluGA000207	4	20	15-25	454	CATGTGACAACTTCCTTCAATTCATATTCCCTAAAAGCAGCGTCACAGCAGCACGGGACGACGGCAGCAGCCAGGCCTGTCCCACAGGGAGCTCAGCCCA	[T/C]	ACCTCTCCCCGTGCTGCTCTGCCCCTTTAGCAAACCAAAGAACAGGATTTCAAGAGCCCTCCCAGCCCGTGCCAGGTTATTGGAAACAGCCAATTAAATA	C
GGaluGA001500	4	30	28-32	454	NNNNNNNNNNNNNNNNNNNNNNNNNNNNNNNNNNNNNNNNNNNNNNNNNNNNNNNNNNNNNNNNNNNNNNGGGGGTAATTATTCTAATTCCTAAAATCAC	[G/A]	CGTCTCATTTGCAGCTAGAATTTTCTGATGCAAGCCTCCACCCTCCAGCAGTGGGTGTGCCATTTGCTAAATTAGAGAGCAGCAAACAGCCCCTCCCCGG	G
GGaluGA000321	4	37	35-39	454	TATGTCCCAAAGGTTGGGGACAGTGTGCTTTTCCAAGCACACAGGCCTCCACGTTTTGAATGTCGCCCTGTCTAGAGGACACAGCTCTCAGCACCTTGCC	[T/C]	TGGGTTTGCTCCACCTCGGATATGAACTTTCTGAGCAAGAGTGACTCACAGTGGCATCCCCCATGCATGCTGCACACAGTGTCACTGCTGCTGTCCCTGA	T
GGaluGA001445	4	39	36-42	454	AGCTGCTTTGCTCCCAGCTTGGAGCTAATCCATCACGCTTGCAGCGGTCAGCTAGAGCTGCAAAAGGTACCAGCTGCAGGCTCTGCCCAGCTCAGGTTCT	[G/A]	GGAGACCATGAGAGAAGCACACCGGGTTCTGCACTGGCCCGAGGTGTTCATACACCCCTCCCAGGCAGCCCATCCTGTGGCTGCCTCTTCCTGCTCATCT	G
GGaluGA001446	4	39	36-42	454	CATTTGATACCCACAGCGCCCTACACCTGAAGAACCAACATGGTCTCCCATTGCTGCACACATGCTGCTATGCTGAGCTGTGGAGGGAGGGAACGCTGGA	[G/A]	GACAACAAACCTAGGAGTCTTCCAGCATCATACTGAGTCAGAGAGATGATATGCAAAAATAGCACAGTTGACCATGATTATCTGCTAATTATCTCACGGC	G
GGaluGA001444	4	49	47-51	454	GAAACCAAGCAGGCCAGAAGATCCCTTTTCACCTGTATAGAAAAGTAGATAAATAGAGAAAATTAGTCTCTTCTGATATGCTACATACACACCTAGCTGA	[A/C]	AGGTGGAGGCATGTTGGGTTTAGCCAGTCACCCAAATCTGGGCAATAAAACCTGATGATGCAAGAAAAGTAGAGCCACTTCTCTCCTGATACTTTCAACC	C
GGaluGA001230	4	107	105-109	454	TGGGAAGCATCCGTATTTTCCTTGCTTTTGATGGCCCCGTGGCATTGCACGTAGGAGTTCATTGTGTGCCCACAATATTGTAGCTTTGCGATGGTTGTCC	[G/A]	GTTTTTGCTGCTYYGTTACCACATTTCCATATACAGTTTTGCCCCGTGCTGGAAAAGCCCTTTGGAAGGGCATCGATTTCAGGCTCCTGTTTATGGACTG	A
GGaluGA001234	4	107	106-108	454	TCCATATCAGAAATAGGATGCTACATTTTCAGCCTGCCCTATGTTTTGCTGCCTAGAACAAAAACAAACACAACCACTGATAAATCTGTGGGATTACTGA	[G/A]	CCCTACTAGTAGGAGCTGCTGTTTTTCCAGCATGGACTGGTTTCTTTTTCTATGCTGCTCCCCAGACCAGCACGGTAGGACTTGTATGTTTTTTTGGAGA	G
GGaluGA001561	4	109	103-115	454	TGCAGGCCCCTTGCAGAGCTGTGTGCCCCTCTTGATTTAGGGTCCATCCAAGGTGTTTCTGTGGGTCTGCAAGGAGCTGCTGTAGATGTACCACTGTCTG	[T/C]	TCCTTGTTTTTCCATTCCCTCCAGTTGTGGAGGGTTGCCTGTCTCTCCCAGACCTGTGCAGGATCTCTGATCTGTTTCAGTGCTGTGAATGATTTAAGTG	C
GGaluGA001560	4	113	109-116	454	ACATGATACGATTATGGCTTTTTCTAAGGCTGTACTGGTTCGTAAAACCATGGACCAGGACTTGAGACCTGATTTATGTGCTGGGCTCTGCTGCTGAGAG	[T/C]	CTGGAGATCAATCAGTTCCTCACAGCTGTGTCTCAGTTTTGCCAGCGCTTGAACAGAAAATAAAGCAGTTTTTGTTAGGTATATTGTGAGATAAGTCAGA	C
GGaluGA000260	4	136	135-137	454	TTCAGAGTAGGAAGGGTCTGTGTTACCTTATGAAATGTGGTGGTGATAACATTGTACACTATGGGGATTTTGAGGAATTTTTCTGTTTTTTTGGTGTTAC	[G/A]	ATGATTCAGGCAAGCTTATAAGGAAAATTGGGCAGTAGAACTAGCAGAGCCAGGAGGATGAGTGACAGAATGAGAAGTGTATTCAGTGAAGTGACATATA	G
GGaluGA001556	4	155	150-160	454	TCGTGGCTATAAAAGTCTTTGAGATCATCTTTCTTCTGGAGTCTGGAGGAGGATGTTAGCCTAACAGTACAGAAGAGCTCAGTCACAGTGCATCTTAGCA	[T/C]	GTTTMTGAATGGTTGGTGCCCATTACATTTTCACTGTTCTCAGAAGAGTTTTTTAGTGCACCGTTTTCTACTGGTAAACCGTGATGCACCATATAAAGGA	T
GGaluGA001558	4	155	150-160	454	CATTACATTTTCACTGTTCTCAGAAGAGTTTTTTAGTGCACCGTTTTCTACTGGTAAACCGTGATGCACCATATAAAGGAGTGCAGTATTGTTATCTGTG	[G/A]	ACTRACTTTTGACAAGGCAGGCAGCTTACATAAGATAGCAGCTGAGTAGAGCTGCTATCAATGTTGTTGCCCAGTTCACTGCTTTACTTATAAAGCTGCG	G
GGaluGA001559	4	155	150-160	454	ACATTTTCACTGTTCTCAGAAGAGTTTTTTAGTGCACCGTTTTCTACTGGTAAACCGTGATGCACCATATAAAGGAGTGCAGTATTGTTATCTGTGRACT	[G/A]	ACTTTTGACAAGGCAGGCAGCTTACATAAGATAGCAGCTGAGTAGAGCTGCTATCAATGTTGTTGCCCAGTTCACTGCTTTACTTATAAAGCTGCGGTTG	A
GGaluGA271388	4	155	153-157	chr4_random	TTGCCACTAGCTTTCCAGAAGTTGGAGCTGAGCAGAATCTGACATCATGCTACCCCCAGCCTTTCGGCAGTTCCTTTAACTCCCTTCCCCTTAAGCTGCC	[T/C]	TCCTTGCACTCTCCTACCCCCTGGGGCTCCTCCAGAGAGCAGTGCCTACATTATTCCAAAGGCTGCCCAAAGAGAAATGCTCACATGGCACGCCAGCATC	T
GGaluGA001579	4	167	165-169	454	TTTTCAGATCGAATTAAAAATATCAGGTCTGNNNNNNNNNNNNNNNNNNNNNNNNNNNNNNNNNNNNNNNNNNNNNNNNNNNNNNNNNNNNGCTGATATG	[T/C]	GATAGATTTGTCTCTTCAGAATACTGCTTAGGCAGGTTTTTGGCTTTAGAAGAGGATGGATTTGTGGACTGTAGTTCCTAGCGGGCACTCCTACTGCTCT	T
GGaluGA001578	4	174	171-177	454	NNNNNNNNNNNNNNNNNNNNNNNNNNNNNNNNNNNNNNNNNNNNNNNNNNNTTGAAGCAAAAGGGAGATTGTGTCATCCACACATCAAATGCATCGAGTC	[T/C]	TGTGTACTTCAGCTTGCTTGGCTCAGGATTAGCTTGGCATGAGGAAGATCAAACCAAGAATTTGTACCAATCTCTCCTTGGCTCCATAAAAGGATGGAAA	C
GGaluGA001525	4	183	179-186	454	AAGTCATTTTTTGGTGTGTTTTTAGAATGTAGGTTACTTCTACGCTCTTTCTGCTGTGTGTTGTGCCCTGGAAGACCTCACCCCATACCCAAATCTGTGT	[G/A]	TGGAGCTTTGCACTGCACACAGCTGGGGAGAGGCTGGGACTGGAAAGCAGAGAATTTTCATTACCATCAGTGCAGTGGGAAGGGAAAATGTAATAGAAAT	A
GGaluGA001526	4	183	179-186	454	TCATTTCAGACCCAAAGGAGAGGCACAGCAAAGGAGAGAACCAAGCAAGGAGTTTTACAAATGGTACGCATTCAGCTTTTTCTTGTTGTAAATATTATCC	[G/A]	TTATCAGCATCGCTGTTGTTCTAAGATCATTTAGTCAGGATGCAGTGTGCTGCTTCCAAATCCATGTCCTGAGAGCAGAGCATCTTCAGAGGTTGCAAAC	G
GGaluGA001257	4	200	196-203	454	AACTGCCTTCCCCCTCCTCTCCGGCTCTTGGGACCCACTGCAGTTCCCACCTCTCCACCTGCAGTGTTCCCAGTGACACAACTTTACTGCTGCTCCCCAC	[T/C]	TCTCCATCACCTCCTCAGCACATCCTCAGCTGGGGCTTACTGAGATGGTGATGGTGGTGAGATGCGTGGCCAGAAAGGGGAGCAGGGAGAAAGAGAGGGA	T
GGaluGA271449	4	208	205-210	chr4_random	GTTCAGGGCAGGGCACGAAGCAGGGGTGATGCCCAGAGGAAGGGAGCGGTGTGGCACCGCACGCTCACATGCTTTCAAAAAGCTGCTTGTACTGCTCGTC	[G/A]	CCGCGGCCGCCCTCCACCTCGCTGTCTAGCTTGCGCAGGATCTCATCCTCAAACTGCAAAGAGATGAATGTGAGCACAGCTGAGGATGTGCTGAGCTCGG	G
GGaluGA000604	5	1	0-2	454	TGCGGAAGGGGAAGGGGAATGAATGAGCTTGAGCAAGGAAACAAAGCGTGGCATAGCCCTGCAGGGTGCAGCGGGAGCTTTGGGTAGAAAGAGGCTTCCC	[T/C]	GGGCTGGTCTCGGGGTGTTTAACAGACCCTCTTTGCCCCCCCCCCCTTGCCCTGTGCAGGTGACACGGCACTCAGCATGTCACACTGGATGTTCGACCAG	C
GGaluGA293054	5	1	0-2	chr5_random	CAGAGGCCACCACCACCTCCGCGTACCTGCAGGGAGGGTCGGCGGTCAGCAGGCTCCCAGCCCTTCGTCCCCTGGCAGGTTGAGGACCCACACCAAGCAG	[T/C]	GTGGAGCTGCGTGCCTCCATCAGTTCCCCCTCCCTTTCCTGGTGCTTGTGCTGTTGACAGCCTGTTTCATTCTCCCCGCTTCCATGCCAGCTCGGGAAAG	C
GGaluGA001131	5	46	44-48	454	NNNNNNNNGAAGATAATGAGCAAGAGAGACTTGAGAAGAAAATGAACATATCTCCTTTAGCCATGATGAGTTTGTGGTAATYGCAAAACACCTGCATAAA	[G/A]	GTATAAGAAAAGCTGAGATTCCAATTTGAACAGGAGGTGTGGTATTTTGTGTCATGAGAAGAGCTGAAATTTATTTGCTACTTAGAAGAAATGCAGAAGG	A
GGaluGA001562	5	50	48-52	454	GGGGGCTGTTCAGCAGCCGCAGCGTCAACCCCCTCACCGGTGCCCAGTCCTGCCCCTCACGGTACTTCTTGCTGAAGCTCTTCGATGACCTCAGGTTGTG	[T/C]	GTGAGCCAGGATTACGAGGGAGGCAGCCGGTACGCGGTGCCCTTCGGGGGCTTCTTCAGCTGCCAGACAGGGAACCCCTTAGGGGGTCAGCACCACGGTA	C
GGaluGA000440	5	77	75-78	454	AATTGCCAGAACAGTAAAGAAAACATATATATATTAAAATACTGCTTGGAGGTCTAAGGGCCACAAGACCACTTTGAGGAAGCTTTTTTCAGAGGACAGC	[G/A]	GGCCTGGGGGTTYCCTGCCAGTCGACCCCAGGACCACTGTAGCACAGGGAAGGCAGCCGAAGTGCCCCATCGAGGGTACTGATGGTGATGCTCTCTGGGT	G
GGaluGA001365	5	79	74-84	454	TTCATGTAATCTTCCCACTGAGAACAGAGACCAGTTAAGGCATTTTAAAAATCTATAACTGTAGTTATTTGTTGGGAAATAATTCAAAATGAATTTCTGC	[G/A]	AGGCAGAAGCTTAAGAGGCAGTGACTGGCAATAAAACACCCAACTTTCTGACATCTGTCCCTTTTGGTGACAGTACCAACGGGCTCAGATAGCTGGGAGT	G
GGaluGA001599	5	85	80-90	454	CCAAATGCCTACCTGCCTATTACTCCTTATTGATTGCTCCTATATCTCTCTCAAGCTTCTATGAGTTTTCCAAGCTTTCCAAACAGGTGGAACTTATTCC	[T/C]	GTTCCACCAGTGATGGCACTACACTGCTGACAGTAGTTGGGAAAGCACTGTTATCATTCTGATTTGACAGATGAAGGAACCTGACACAAGTACTGCTTCC	T
GGaluGA001641	6	44	38-50	454	GAGACCAGACCTTGTCCTCACCCAGGCCTTGATAAAACCTCTATCCTCACATTCCCAGGCTCCTGAAGCTTCCCTGCAATGCCTTCTTGCTGCTCCCTGG	[G/A]	CCRAGACAGGAACACTAGCTCTGCCCAACACCTCTGCTCTCCTGCTCTGCAGACTGGCCACTTACGGGAAACATGCAAAGCTCACAACAAAACATTGCTG	G
GGaluGA001642	6	44	38-50	454	ACCAGACCTTGTCCTCACCCAGGCCTTGATAAAACCTCTATCCTCACATTCCCAGGCTCCTGAAGCTTCCCTGCAATGCCTTCTTGCTGCTCCCTGGRCC	[G/A]	AGACAGGAACACTAGCTCTGCCCAACACCTCTGCTCTCCTGCTCTGCAGACTGGCCACTTACGGGAAACATGCAAAGCTCACAACAAAACATTGCTGTGT	A
GGaluGA000119	6	46	42-50	454	TTTAAAACATACATTTTAAGTGTTCCCTGAGTCTAGCAAGCCTTAAGGAAGCAATCCCTGTAGAGAACATTCAAATAGTTATTTTGTGCATCAATGTTAC	[T/C]	AGGCAACRTTTGGATCATCTTAAGCAGCTGCCCACACTTGCACAGGATCTAACAAGGAAGGACAGCACCACACAGCTATGGGCAGAGCTGGGCCCACACA	T
GGaluGA001649	6	49	44-53	454	NNNNNNNNNNNNNNNNNNNNNNNNNNNGATCGCGTGGGTTATGTCACTGTGCTCGTCCTACAGTTGGACAAATGGAGATGCTGATGTAATCGCAGTAGTA	[G/T]	AGCAAACCAACAGCAGAGCTGGGACCAACCCCTCTGCACTGTTTGGGTAGGCCTTCAGAGTTTCTCACCAGCAGCTCTGGGATGCAGTGTTGCTTTATGG	T
GGaluGA001646	6	56	54-58	454	GGTACTCTCCAGTCTGCTTTGTGCTTTGCTGGCATCCCCTGGCAAACGGGATGTGAGCAGGATTTTGAGGTTCAGGCAGCCCTTGCAATGGGCTGCRAAC	[T/C]	GTTCACAGTGGACTGTGAGCTCTGAGAGGGTCTGGGTCTTAGGATGCTATTTTGATGTCTTTGAAGGCTTCCTCTCAAGAGTATCAGCAGATACAGTCTT	C
GGaluGA001647	6	56	54-58	454	AGCATCTGCAATGTCCCCAGCCTACTGAATCCTCTCCTACCAAGAACATGGAGAGCAGTTGTGCTGCTCTCCATGGAGCTTTAGTATAACTTAAATGAAC	[T/C]	TGCTTCTGCCAAAATTGATGGCAGTTTTTTGTACAATGGTACTGAAGAGCACAAAATATCCTCAAAATACATTAGACTTCACTGTATGAAAACCACTGAA	C
GGaluGA001667	6	60	57-62	454	TTGTCACATTTCTTAACGTGATCCCATTTTAGTGTGTTTCATTTTTACCTGCAGTCTGCATTTTCTTTTCTTTCCTAAGTGCAGAGGAGGGGAGCCATTT	[G/A]	TGGGGGTAATGCTGAAAGCTCAAACCTTCTGAAATCACTTGCTTTTTCCAGCATCTGGGCTGGTAATTCAGGAAGAAAAACAAAATGGGCCTTCCATGGG	G
GGaluGA360349	6	70	67-72	454	CCGTGGTGTCCCTGTCCCTCGGGGGCCAGGATGGGGCCACGGCCAGTGCCTGAGCATCCACTGTCCGCAGGTGTGCCAGAAGTCGGGTGAGATCTCGCTG	[T/C]	TGAAGCAGCAGCTGAAGGAGTCGCAGGCAGAACTGGCGCAGCGTGGTACAGAACTGCTGGTGCTGCGAGCGCAGCTGCGCGAGGCNNNNNNNNNNNNNNN	C
GGaluGA000490	6	74	72-75	454	TGCCCTCACGCACTGCAGCAAGCCCAAGCCAGGCTCCTTGTACAAACTCGGGCACACACTTGCCCCACTGCATTCTCACCCATACTCCTCATCCCTGATA	[T/C]	ATGCAGTACATGCTTCAGCTTGCTGATCCACCACTTCTGTAGAGCCAGAAAGCAGGAACATAATAAAACAAAATGCCCATGCAACCTATCAAAGCAGCCA	T
GGaluGA001742	6	74	62-86	454	GGTTGTCCACCACCACGTGGGTGATGTCGTACATGTAGACGGCGTGCTGCATGGTGTCGAGCACCGTCCTGCAAGGGGAACACCAGGAGCACTGCGGACA	[T/C]	CCAGCCAGGCACRGGGGGAGCTGGCGNNNNNNNNNNNNNNNNNNNNNNNNNNNNNNNNNNNNNNNNNNNNNNNNNNNNNNNNNNNNNNNNNNNNNNNNNN	C
GGaluGA321836	7	42	40-44	chr7_random	TTGCTATCTTCTCCCCCTAACACTTCAATCGTGCAACTGCCTTAAAAGATCAACCTACTTCAAAACCTGAGACTAAAGTTCTGTGAGAAACWACCACCAC	[G/A]	ACCACGTTATCAGTTTCTCAGCTCTAACACCAGCAGTACATCTGACATTCCCAGTCAGCTCCACAGCAAATGTTCTGGAATCTTAAGAGGTTTCTACAAA	A
GGaluGA321843	7	42	40-44	chr7_random	TACCTCAAAATCAACCTAGAATTTGAATTCACTCAAACAGAATGAATGAAACAAACCATACAAATACGTTCCTGGATCAAGAAAAGCTTCTCACAGTTGA	[G/A]	TGCTATAAATGAGTCACTCAACAATCACATCATGTATCAGCCATCACAAATGTTTCATACCTAAGCACTTCAGGAATTACATGATGATTTATCACTGACT	A
GGaluGA321854	7	42	34-49	chr7_random	ATGTCCTCCCTAACCTCCAAAGTCCCCATTTGTTTCCAGCCTTAACCATTAAAAATGCAGCCAACAAGCCTCCTGAAACTACAATGCTCAAAGTCCTCAA	[T/C]	GAACAGTAAGCTCTCTCTTTAAGAGCAGCAAGGATAGTTTCAGGCCTGGAGATCATAACCGTTGCACATAATTTTGGTCATGAAAGCTTCCAACTTTCCC	T
GGaluGA321839	7	43	40-46	chr7_random	GTTTCTAAAACTGGGACAGACTCGGAAAGACGTTTCTGTACTCATTATTCAGGGAAAACAGAAAACCTACACAGAAGAATATTATGGATAGTTTTCAGAA	[T/C]	GAGCTTTATAGTTTCTGTTTTCTCATATCTGTTGTTTTGTAGGGACAACCAATTGGCTTCTATTTCTGAACTGCATGTACATTATTCTAGTAAATGTTAC	T
GGaluGA321844	7	45	43-47	chr7_random	ATTTGAAATTACAGTAAATTTTACAAAAATGACAAGTACATTTATTTTTTTCTTTAAAAAAAAATGATGTTCTCTGAAATCCTCCTAAGCTCACTGTTTC	[T/C]	ACAAGTTTGAATATCTTACAAATACTTGAATACATTTCACAAGTATCAGGTTGGAAAAAAAAATCCTATTACCACCCCTCATGTCAGCAGGCAAAGCAGT	T
GGaluGA001212	7	46	43-49	454	AAACTGCTGCAGTTTGTAGCCCCTTATGTGCTGTGAGAGTGTGGAAACTGTGGTCTACTGTATCATCCTGGCAAGGCAGCATGCAGCTGCTAGCTGTTCA	[T/C]	ATGGCAGCTGCTGAGATGTCTGGAGGAGGGATAAGAAACTCAANNNNNNNNNNNNNNNNNNNNNNNNNNNNNNNNNNNNNNNNNNNNNNNNNNNNNNNNN	T
GGaluGA321845	7	46	44-48	chr7_random	GGCAAAGCAGTGTTTTGAGAAATCTGACTGTCCTCCTCTCAGGCCCATAGGATGCATAGCAAGATATATTTTGGTACAGCTTGAAACGCCTCCAGGGATG	[G/A]	GGYATCCACAGCATCTCTGCAAACCTGTTCCAGTGCCTCAGCACCCCCTGAGTAAAAACTATCTTCCCTAACACCTAACCTACATTTCCCTCTTTTAGTT	G
GGaluGA321848	7	46	44-48	chr7_random	GAGGTACTACACTTTAAAGGTATAACCTTCAGTTACAGCAACAAACGTGACAGCCAGTGTTGCATCCCCGAGATGATCCCCCAAGACCTTCTAGCTCAAG	[T/C]	AGTGCGCGTAAATGCTCTTCTTCATCCCATCAGGACACAATCAAGCACTGGTTATAACCTCAGGTGAACCCAGGTCCTACACCTGGGTTTGATGTTGGGC	C
GGaluGA321849	7	46	44-48	chr7_random	CAGTGCGCGTAAATGCTCTTCTTCATCCCATCAGGACACAATCAAGCACTGGTTATAACCTCAGGTGAACCCAGGTCCTACACCTGGGTTTGATGTTGGG	[T/C]	GATGTGACACAAGGCTGCTCCGAGCTCTGGCAGCACTGAGGTGCCAGCCAGGCGTCCCCGCGCCACGCCGTGCCTGCAGCAAGGGCACCAGGCTTTCTCA	C
GGaluGA000419	7	59	58-60	454	NNNNNNNNNNNNNNNNNNNNNNNNNNNNNNNNNNNNNNNNNNNNNNNNNNNNNNNNNACAAGGCACTGATGTTGGGTGTCCCTGGGCCAGGGCACGAGCT	[G/A]	CAGCCAGAACTGGCACCAATTGGCACCGAGGCAGGTGTTGATGGTGCCACTGCACATGGGACCCAGGGCATCTCCCCAGCCCAGAGCCCTGATTTACCCA	G
GGaluGA000424	7	59	58-60	454	GGTGAGTGCCTCTGACCCCCCCCGGCGCTGGGGTGAGCAGAGGTGTGGGGGGGAGAGGGCAACAGCAGCCACCTCTGTGGGKCTGCGAGGGACAGCACGG	[T/C]	TCAGCTGCATGGCTACAGCTCAGCTTTGGTGAGGTGGACACAGCTGCCAGCTCTCACATGCATGCTCAGCACCAGAAANNNNNNNNNNNNNNNNNNNNNN	T
GGaluGA000554	7	59	57-61	454	CTGGGAAAAGCTTGCAGCCAATGGGTGACGCTGCACGAGTCACGGAATGAAGCTGCAGCCAGGACCCACCACATTGCAAGCAGCACCCAGCTCAGTGTCC	[G/A]	GTGGGTGGGGTGAGGGATGCTTGCAGGGGGACTGAGAAGGGCAGTGGTCCCACAGGTCCATCCCCACGGGTTGTCTCTCCTGCCTCTGCCTTGCCCCTTC	G
GGaluGA000734	7	60	58-61	454	GCTCTGCACCCCTGGGGTGGTGGCCGGCCTCGAGCTCTCCTCGCTCCATCCATGGGGACACAGGGACCCGAGCTGGGGACTACATCTGYGCTGCAGCATC	[G/A]	TGTCCACCCCCTGGGGGTCTTTTGGTTTCAGCCACCAACCTCTATCCCGTCTGTCCCGTGAGTTCCTCGTTGCCTCGAGTTTAGGGGGGACGCATGGATA	G
GGaluGA000636	7	64	62-66	454	GCCCGCTGTAGGAGGGCATGGGGCCAGCCCCATACAGGCCGCGGACCAGCAGTGAGGCGGCATCGGGACCCTGCCTGGCCGAGCCACCTGGGAGCTGGTG	[T/C]	GTGGTGTCCTGGTAGCCAAACTGCAACCAAACCACAGCCTTGGTCAGCACCTACTGTACACCCCAGCACAGGGAGNNNNNNNNNNNNNNNNNNNNNNNNN	T
GGaluGA001455	7	80	76-84	454	TTTTTGACCTGTTCTCAGCAGAACGTTGGGGTGATTTCTGACGAATGGGAAGTGGCATCACCTGGCAGGCAGACATGCATGTGGGAAGCTGCAGAGCCAT	[T/C]	CTTCTCTTTTTCATTGAGGTGCCGTGTTGAGAAGGACCTTAAATTACCTGTGGTACACAGCATGACCATATGTGGCTGTCTGGAGTGCATGTATTCTGCA	T
GGaluGA000434	7	108	104-112	454	CTGCCACCACCACATCCTCTCAGGGCAATCCCAGGGCATGGCATGGGCTGGAGTTGCCCTAATTATACATGGGGATGTTTAAAGGAGCCCTTCCAAGGCT	[G/A]	GCAGCTTTGCACTGCCTTATAGAACCACAGAANNNNNNNNNNNNNNNNNNNNNNNNNNNNNNNNNNNNNNNNNNNNNNNNNNNNNNNNNNNNNNNNNNNN	A
GGaluGA001034	8	30	28-32	454	AAGCAAAGTTTTATTAACCAAGTTTGGAGGAGTTTGTGTTGTCTGGGCTCGCTTGCACAGATTTGCCCACTTACCTTGCCAGAAATGACTTTGACTGTCA	[G/A]	TACTGTTTGTGGTAAGCTATAATTCCAAGTCTGGGAAACAGACATGTGGGCATTTCTGCATTTTTGAGCTTGATGACCTCAAAAACAAAGCACTTAACGC	A
GGaluGA333572	8	43	41-45	chr8_random	AATGAATATCTGTGTAGGAGTAAGGTGCTGATGGGAGGAAGGCTAATCTGCTCTGAAGCATCTAAGGATAAGGTACCAAAGTAAGCCATAATTCAGGGGG	[G/A]	GAGGGAATTGCAGTAGAAAATGATAAGCTCCCCAGTACAAAACCACAAAATACAACACAGGCCATCAGAGATGGAGACTGTGAGGAAGCAGGATTAGTGC	G
GGaluGA333587	8	43	41-45	chr8_random	CTTGCTGATTGTAGTGCCAGGAACTGTACTGAGGGACCATACAAAAAGTGTGCTCTCTTCAGTGTATGAACACTGTTCTGTAGCAGAGTTTAGCAGACTG	[T/C]	TTTAGGCTACCTGAAGTTGTAGCTCTATGGGTTAAAATAAGGACTTGGGGTAATCATGAAAAAAAAAGAACATTCCTGTCTCCCTGAAAGCATATTTAAA	T
GGaluGA333588	8	43	41-45	chr8_random	CAACAACTTTAATTCATTCATTTAAAAATAGCATTTCCAGGACTTTGGTTTTGGAGACTGGAGATTCTGTAACTGTTCTTGACATGTACATTTGCCACCC	[T/C]	GCTTGGAAATAAACTATGTGAGAGCTAGAGAAGTGCAATGAAATGTAAAAATATAAGATGTATTAATGGAATGCTATATACTTACAGACAAATATATTTC	C
GGaluGA333592	8	43	41-45	chr8_random	ATTATGCAGCAAATTGCTACATAATTGAATGAGTTGAATGATGGGCATCTAAATGCAATTGGTCAGGACCTCCTGGTAAGCTTCATGTGTTATTTTATGA	[G/A]	TAACATTGATAGCAGCTAAGCAAAAAAGGGTTTTTCTTCAGCTGCCCTTTGGTTAAGGTTGAACAGACAGTTTAACTTGGTCCAATTTGTTCCATTCACC	G
GGaluGA333598	8	43	41-45	chr8_random	TGCTTAGAAGAGTTGTCAAAATAGGAAGCGTGCTCATAAGTGAGCGGCTAGTGAAAATGAAACAAGTGGCGCTATGTGGACATGTATGGTGGCATGCAGG	[T/C]	AGAGCTGCTTGCCAAAAGGTGGGGCCAGGCCCTGTAACCCAGCTGTATCTGTGTTATTTTTTGTAAGCTATTTCATGACCTCAAAATGGAGCTGGGCACT	C
GGaluGA333601	8	43	41-45	chr8_random	CATCAGAAGGCACGTTCACTGCTTTGTGCCATGGGAAGGAAGGAGACAGGGCACCATTGTCGCCACCAAGGTGTGCAGGCAGCTGTAGCGAAACTCCTCA	[G/A]	CCTGACCATGGAAATCCCTTCCCTGGGGTTATGGTGGCTGTTCAAGCCTCTCAGGCTCTGCTCTGCCTAATTCTATGATATGTGGATTCCTTCCTGATTG	G
GGaluGA333603	8	43	41-45	chr8_random	GCAGAAACCAAACAATAACAAATAGTGGAAATAAAAACATAATATATGTACAGATGGGAAGAAAAAGATTGAAATTATCCAAAATGTGCCTGGAAACTAC	[T/C]	GAGCAATGTTCTGCCAGCTGCTGGGGCCTAGCCTGCTGTGTGCATGTTGCAGGTGCTCAGAGGGCCCTAGCACAGCCACAAAGAACTTCAGCAGAGCTGT	T
GGaluGA360267	8	43	41-45	454	GGGAGTGCAGGATGTACAGCAAGATTTGGAAGAGACTGCTGAGACAGAGTCAACACAGACAACAACAACAGATGTTGTCCAGCTGGAACATCTCCGAGCC	[G/A]	TACAGCGGGAGCTTGCCCAGGCTTCTAAAACACCTGGCAGCACACGACGGTGNNNNNNNNNNNNNNNNNNNNNNNNNNNNNNNNNNNNNNNNNNNNNNNN	A
GGaluGA333574	8	44	41-46	chr8_random	GACAAGAGAGGAAACAACACCAAAGTTCTAATACTGGTGCTGATGGACGATCCCAAGGAAAATCTCCAAATGAAAGCAAAACCACAGCTATTTCTTTAAT	[T/C]	GAATCTGAAAAGCGAAAGAGAATAGTTATACATTTTAAATCCAAAGAAGTTAAACATGGAAAAAGTACGGGCGCTGCTGATGTAGTGACAACTAGCAGGG	C
GGaluGA333578	8	44	41-46	chr8_random	AAGTGAGGAGCATAAGAATTGTTATATAGATGCAGTCACTGATCTGTATAGCCTGCTGTTCTTTTTCCTGACAGTGGTCAGAATGAGTAACTTAGGAGAA	[T/C]	AGTTTTGAAGAGCTCATAAGATGCACAAATGGGAGACATCCATGAAAATTTAATCTTTTTCCTTAAAAAGAGGCATTCAAGCTCTATTTTTTCCTTTGGT	T
GGaluGA001326	8	60	58-62	454	GGACCGCCCGTCCCTGCCAGCAGGTCAGTGGGGAGGTGAGAGCAGGGCCCGGGTACCTGGGGTAATTATAGGGTGCCCTTCTTCCCACGGCACCCAGGAG	[T/C]	CCCAGCTGGTGGGGGAGGGCACCAAGAACATCTCTTTCCCATTGGCTCCATCCCTCTGCTCCTGAGACCCTTTTCTGAGTCACCCCATCCCTGGAGACTC	T
GGaluGA000123	8	62	61-63	454	AGAGGCACCCGGGAATGTGAACTGTCCCCATATGCCACCAAACCTGGGGGAACCTCTTGCCATGGAGGTCTCCCAGCTGCTCAGATCTCCATGCACTCAC	[G/A]	CACCAAAAGCGTGCACCCATCCCATCCCACACGTCCCCACGGCTCATTGGCTTCGCCTCGCCTGGAAAATCCCCTTGGGCAGCAGGAAGGGGACATTACA	G
GGaluGA000231	8	65	63-67	454	GCCGGAGCCCGACCTGCCGGAGCCCCCCCACAGCGGGATGAGAGCTGCGGGGCTGAGCCCTCCGCGCTCCCACGCTTCGGCTGAGCTTTTCGTTTCGGAA	[G/A]	GGGACCGAGCAGCGCCCGCATCCCATCGGGATAATAAAACGGATTTTCCCCCCCTTTGGGCTGTCGGGCGGGTTGAGACCGAGACGATCCCGGAGGATAA	G
GGaluGA000764	9	56	52-60	454	CCGTCAGAGCCCCCCGGGTGCAGGGGGGCTTACAGGGGGCTGAGTCGGAGCCACAAGACGGGGAGGAGGCGGAGCCTGGAGCTCTGCAGCCCCCCYRCAC	[T/C]	TGTCTGTGCTTGGAGGCATCACACAACCCCAGGGACCAAAGGGCTCCTGGTGCCACCACCGCAGGGCACGACAACCCACCCCATCTCCTGATGCCAATGC	T
GGaluGA000765	9	56	52-60	454	GTGCCACCACCGCAGGGCACGACAACCCACCCCATCTCCTGATGCCAATGCCACAGAGCATGATACCCTATTCTACCTCCCATTCTGTCCCCTAGAAACA	[A/C]	AACACACCCCAGCTCTTNNNNNNNNNNNNNNNNNNNNNNNNNNNNNNNNNNNNNNNNNNNNNNNNNNNNNNNNNNNNNNNNNNNNNNNNNNNNNNNNNNN	A
GGaluGA001624	10	23	10-35	454	CTCTGGTTACCCGGGAGAGCAAGGCAGGACCGGGGCCTCTGCCTCTATGCCTCTTGCTCCAACTCCTTTCCACCTGGGGCTGGCGTGCAGCACTTGGCAC	[G/A]	GGTAATTTTGCAAGGCAGCTATTACAGCATGCACATTAGTACCTGCATTCCTTCGTGGANNNNNNNNNNNNNNNNNNNNNNNNNNNNNNNNNNNNNNNNN	G
GGaluGA001625	10	23	10-35	454	TTTCTGAGCAGTACGTTTCTCGTAGGGTTGGCTCGTGTTCGGGTTTCAGAACTCACTGGTCACTCCTGAAAATCCTGACCTAAACTTTTACAGAGGTCAC	[G/A]	GTGTTTATTAAGATAAGTCAGCTTCAAATAATTACTTGGCTTTTGCTCTAGGCTCTAGGAATGAGCGAGTGGCTGAGATTCCATCACCTTAACTATGTGC	G
GGaluGA001267	10	24	22-26	454	TGGGCCTTTGCGCAATGGTTGTGGTGCAGCACAGTTGGGGGTAGCAGGAGAGGGCATGCTCTGACCCCACCAAGCTAGGGACAAGGGACAAGGGACAAGG	[G/A]	ACAAGGGACAAGGGACAGGGGACAAGGATGTGCCTGCCCTGCTTGCCCTGTCCTCACAGGCCCCATGAGACACAGCAGGCTGGCGCTGTCACCTCCGCTC	A
GGaluGA000335	10	25	23-27	454	GTCGTTGAATTTTAAGCATTAACACCTGGACTGTGCCGTGCTGAGAGAGAGGAGGGTTTGCTCCCGAGGTAGAGGGGACCCAAAGCTTGGAAGCAGGAAG	[T/C]	GTGTGGCTCMGGATCACAGAGATGACACCCTGGCTGCCTGCTCGTGCCATGCCCAGCCAAGCAGGCCCTCCCCGAGCCTTGGCATCCTCACCTATGCTCT	C
GGaluGA073609	10	46	44-48	chr10_random	TGTGAGAGACAGAACACAGGTAACACCAGGTTGTGCTGCGGCCAGGATTAAACCTTTGAAGTGGAAGAGACTGTGTTTCTGTTGCTTGACAGCTCATAAA	[G/A]	CTGGAAACATGTTTATCTGGGCTGTAACAGACTAGCACAAACACTTTCTGAGTGTTACAGGACCAAGGTCACCAAGATGCCTGGCTTCACCTTAAAACCT	G
GGaluGA000858	10	56	52-60	454	CGTATTTTGGGAGGGGAGAGTCGATCTCGCCTGGTGCTTTAGGAATTAGATCCCTTCCCGAGGTGCAGCCCCGGCTTGGGGGTGAGCAGAGGACCCCAAC	[A/C]	CCGTGGCAGCTCAAGGATGAGCCACTTTCTCTCCACATGCATCCTTGGGTACAGGATGGTGGTGGAAAACAATATCCCCTCCTGCTGCCATCACAGAGCA	C
GGaluGA001069	10	70	68-71	454	TAAGAATATCTGGGAGCATTTCTTTCCGGAAGGATCTTAGCATCCTCCCACACAGGATATCAGTTTGTCAATGCTGGCCGATGGCAGAGGTGCCAGGGCA	[G/A]	GCACCTTCCAGCTCCTCCACCTATGGGTAACACACAGTGCCGTGCTCCAGTTCCCATAGCCCAGATCTCAGCGTCCTCTTTCGGGCTGAGAAACACTTGG	A
GGaluGA000167	10	88	87-89	454	CTCACTGCTTTCTCATCTTCAGATACTTAATTGTAATGATGGGGTGATGAACGTGCTCGTTTCTGAAGGTCGTAACCTTACAGAGTGCTATGGATCTTGC	[T/C]	TCTGAGCTTCTCAGTGTGGAGCAGTGAGGGTCTGGCTGCTGTGCTGAGCGCTGCAGGTTGCAGCAGTGCTGTGTGATGGCCTGGAGAGATCTGCAGGACG	C
GGaluGA000613	10	88	85-90	454	GAACTTTGTGCTGCTGGGGTGCTCTGCGGTGCCGTCCATGTGCAGCCCCCACAGTGCTCACACCAGGGCATGTAAGGGACCTCCTGAGGACCCCCTGKGC	[T/C]	CATGGGAGCTCAGGGCTGGTTGGGGGCTGTGTTTTGGGGCCTGCTAAGAGCCAGGGCCCCATCCCCCTCCCTGGGTGCTGCTGCAGGATCGGGTGGCACG	C
GGaluGA001154	11	2	0-4	454	ACCCTGCCAGCAGCCGCCTGTGGCCATAGTGGGCCCCAGTGGGATGCTGGAAGCACGATGGAGGCAGAGCCTGCCGTTCTCTGCACTTTCTGCTCTCCTT	[T/C]	GCGTGGGAGCTGTGCCTGGAGGCAGCCGCTCACCCCTCTCCCCCCCCTTTTCCCCCCAGCCTCCACTTACTTCTACAGAGGCACAAAGTACTGGAAGTTT	T
GGaluGA000359	11	3	0-5	454	GCACACCAAAATACAGAGCAGGAGGAGAAGAATCACCACCACTAACCCGGGGATGGCATACATGTAGACGATGCCTATGAGATCTGAGGAGCACAGGAAT	[G/A]	TGTGTGAGCTGCTGTCCCCACAGCAGGCTCCAGGTTTGGGCTCCAGCTCCGTCCCGGAGCCGTGCTTGCTCACCTTGCCAGGTCTGAGGCTCACGGGTCG	G
GGaluGA001207	11	7	5-9	454	CTTATTTAGGGATATTTAGTGCTGATGTGGTAGAGCCTGCTAACAGGTTCCCTTTCGGCTTTATCTTAGGTGAGTGATGTTCTTACATGTAACTCAAGGT	[G/A]	CCCGGAAAGGCCAGATTTGCAAGCTGTGCAGCCAGGGATGAAGCAGATGCCTGGAGAAGGAGGGTGGTAGATACCTGCCTTGTTTTGTGCTCTGGAATAT	G
GGaluGA001208	11	9	8-10	454	CTCCGCTGCTCTGCCTCGATGGCCAGAAAAGACCCCTAACACACCAGAAACTCCCCTCGAACTGTGAATAACATCTTGAATTGTGTATGTATGTATATAT	[G/A]	TTTTCTTGTGCCTTTACCCACTGAGACAGCTGGCTGGATGAAGTGCTGTGTATGAAAGAAAACCTTAGAGGGCATTGCACTTGCGGGGGCCGTGGTCTTT	A
GGaluGA080463	11	38	36-40	chr11_random	CCACTGCTCACAATCTAAATACCTATATTACTAGAATTTAGAGATGGTCAAGGCCTATTCTTATCTCTAGGATTTCTCATCACATGTATGAGAGCTGTCT	[G/A]	SAAAATCAGGATAGAAATGTACAAGTAATGAAATTGGTACGTACTGATGTTTGCATGGAGGATTATGTAGTAGAAGTCAGTTGTGGATAGGCTATTTGCT	G
GGaluGA080465	11	38	36-40	chr11_random	AATGTAACAAAGTAAGTATAATGCCAACTCAGGTAATTATTTTTAATGCTGTGGCAAGGAGGTTGAGAACATTTAAATGAGTTGTCTCTCCCTATTGTAT	[T/C]	GGAAGTCATTGCTAGCRATCTGCAGGAGCTACAGTTCTTAGTCTTAAGGAGCATTATGACAGCATCATGTGAAAATAATATAAATTCCATTCTTCTGCTT	T
GGaluGA080466	11	38	36-40	chr11_random	ATAATGCCAACTCAGGTAATTATTTTTAATGCTGTGGCAAGGAGGTTGAGAACATTTAAATGAGTTGTCTCTCCCTATTGTATYGGAAGTCATTGCTAGC	[G/A]	ATCTGCAGGAGCTACAGTTCTTAGTCTTAAGGAGCATTATGACAGCATCATGTGAAAATAATATAAATTCCATTCTTCTGCTTACCTGAATTCTCTTCAA	A
GGaluGA000735	11	58	56-60	454	GCTCCCTATCGGATACATCAAAGCCTGGTGTGCTTTCTGTGTCCATCGAGAGGGTTTCTCATCCCTCAGCCCAGATGAGCTCCGTGCACCACATTTGGGA	[T/C]	CTGACAYCTCCCAGCCTGATGGGTGACGCTGGGCTGCGTGTGACCGTCCCCGAGACTCATCTCTGGTGAAGCACCCCCTCCCCTGGCACCAGCACCGTGT	T
GGaluGA001805	11	71	67-75	454	AAATGGGCACGTTGTCATGGACCACAGCCTGGGAAAGAGGGCCGGGCCACAGCCACAGTGGCTTGGGCTGCCAACAAGGAACAGCTCAGGTTCTGTGGGA	[T/C]	GAGAACCAGGAGAGGGAGCCGCAGCAGGACCAGCAGGACAGGCTCATCANNNNNNNNNNNNNNNNNNNNNNNNNNNNNNNNNNNNNNNNNNNNNNNNNNN	C
GGaluGA000731	12	18	16-20	454	GCCCCAGCACTCACATTTTCAGGATGATGATCTCATTCTTGGCTGCCTTCCGCACCTTGCGCCCGTCCCGCTTCAGGAACTTCTTGCAGGTGTACAGCTT	[G/A]	CCCGACGTCTTCTCCTTYGCCCGGAAGATTTCGCAGAACTCCTCCCTGCAAGGAATCAGCAAGGGATAAGCAAAGCATTAGGAAAGCGGAGGATGGGGGG	G
GGaluGA000959	12	45	42-47	454	GAATTTGTTCCTCCCCGCCTTTGGGTACATTAACTCTTCATAGAGCTGTTGTGGTACTAAACAATTTGAAGGCTTCTGAGGTGCTGAGCTATGAGCTGCT	[T/C]	CGTATTTTCAGAGTGAAAAGGTTAATTTGAAGCAGGCTGCATTATGTAAGGGCTCTGATTTGCCCCTTGGCAAGGGGATGGTGGACTTAGGGATGCGGTC	C
GGaluGA001216	12	45	40-50	454	TAAAAGACATTTCAAAGCATTACCTGCTCAGGCATCTGGAAGTGCTTAGGCACATGAACCTGTTTGCTGTTTATGCTGCTTAACCGTTCCCGTGTTGGAG	[T/C]	GCAGTGGAAAGCTGAGTGATAGCAAAGAGAACAGAGAATTGCAAGATTAGGACTTTTCCCAAGGCAATGGGATGTTAAAAATCCACGGGTGTCTCTTTGG	C
GGaluGA000512	12	47	45-49	454	GGGGCTGCCCTCCCCGCCTCTCCCTCCCCATTAAATCTCGGCGTGCCAACGAACAACATTTCTCTGTCCCATTTGCGCTCCCCGCAGCTTTCCTGTGTAG	[T/C]	CCCCCCGGGGGTTGAGTCAGCACTGGTAACCACAGCCCCCTCCCTCTCCACGACCCAGTTCCCATCTGGGGCGGATGTTGAGGGACTCTCTGGCAGCCCC	T
GGaluGA000777	12	47	45-49	454	CTCACAGGGTTGAGGTCGCTCAGGAATCCACCCGGCACCTCCGAAGGGTCCTCGGGGTTTTTGTGCAAAAACCTGCAATGAGACTCAGCTAAAGGGGCTG	[T/C]	GGGGCAGCRGCACCCCSTGGTGGGCTGAGAGCAGCCAGGTGACACCACTGCCCTGCTGCCCCGGTACTCACAGCCGCTCATACAGCCGCACTTCGCACAC	T
GGaluGA001135	12	48	46-50	454	GCCGTCCCTGGGGCCGGTCCCAACTCCATGACACCCCCAGCCCCGCTGATGTCCCCATTCACATGCATGGCCCCATCCCACCAACATCTCCATCCTCATC	[T/C]	CCTGCCCCGGACCCAGCTGCAACACCAATCCCAACGGCCGCCTCCATCTATATTCCCCTCATCTCCCTCTCCACCTCGTCCCTTCTCTGTCCCACCACCC	C
GGaluGA000269	12	52	50-54	454	CGCCCTGCACAAGTGGAGGTAAGGCCCGGCGACACGCGTGTCCCCACCGCTCGGAGGCAGCGAGACCGCGTCCCACGGGTAGGGCTCCCTCCGGCGCTCY	[T/C]	CCCACGTGGAGTTCTGGAGCTCCACGGAGCATCTTCAGGAGTGTAAATGTGGCTGTTAGGGGAGCGTTTGTGTCGGTCTCGATACCCCTGCTTCAACAGG	C
GGaluGA090162	12	53	50-55	chr12_random	TTGGCCAGATGTGGGGGCATGTGGGCAGGCTGCAAGGACTGTGCTTGGGTTCACAGCCCCTTCATCTGCTGCAGCTTCCACTGCTTTGCTTCCACTGAGC	[G/A]	AGGCACTTCCCTTTCACCCAGCCATCTGCCCGGTGTGAGCGTGCTCCTTGCCTTACATGGTGATGAAGAGTTTGCACCATCTGCGCCTGCCCCCTTATAG	G
GGaluGA000508	13	8	6-10	454	CTGGTTTATTCCCAGTGTGGCAGAGTACAGCCTCACCACGTAATGTTTGTAGAGGATGCTGCGTAGGCCATGCCATCCGTGGGCAAATTACCAATGGAGA	[G/A]	TGTGTAGCATCCCACAGTTGTCATAGCTGAAGTGATCCAAACTGCAGATATGTGGGGCTGACCATGACCAGTGCCATGAACACGAGAAGAGTTGCAGCAA	A
GGaluGA001163	13	10	8-12	454	GGTTCTCCAACCTCCATCTTCTACAGCATTGGTGAACACTGCCTCTCGGCCTTCCCTGCCAACATAAACACTGAATACACGACAGGGAAGCAGAAACGTG	[G/A]	CTTTATCATCCTCRTGCTCCTCAGCTGCAGGCCCGACCTGTACCTTGGGGTTTGGAAACAGTGGGGATGGAGGCCCGAGAAAGCCTGTGCTGTAGGAAAG	A
GGaluGA001725	13	19	17-21	454	GGAACTAAGCTCATTTGTGCCCCACTTGCTCTTTGCATTTCGCTTTCTTCCTGCAGGTTGCAGCGGGCAGGGAAGCTGCTGCAGATGGGGCATCTGATAC	[G/A]	CACCACAGCCCTAAGGGATGGGTGTGGGCAGGCGGCTGCCAAGCCCTGAGCCTCTCACCAGGAAAGGCTGAGTACAGCACGGCTCGGATCCTGCGAGCTG	G
GGaluGA000474	13	30	28-32	454	ATGAGAAAACCATCAACGCGGGCAAGCAGAGGTGGGTGACGGCTGTGGGGTGGGCAGGGTGCTATGGGGTGCTGGGGGCAGCGAGGCAGCGGGGCTGTGC	[A/C]	CTGGGCAGGTTTGAGAAGCTCATCAGCGGCATGTACCTGGGTGAGATCGTGCGGCACATCCTGCTGGCTCTGGTGGAGGAGCAGGTCCTGTTCCGCGGCA	C
GGaluGA001751	13	31	29-33	454	GCTCTCCATCACCAGGCTCCAGTGCTGGTGCCGGAGCTGCGACGAGGAGCAACAGGTTCAGGGGGTTGCAGCTGAGCCAGACACCAGGAGGGGAGGATGA	[T/C]	GTGGGGGGGAGGGGGCCTTACCCGTATGCCCCCGATGCGGTGCTCCCCCCGGAACTCACGCCCATTCTTGAACCAGCGGATGCTGGGGCTGGGGCTGCCC	T
GGaluGA001752	13	31	29-33	454	CCCCCCGGAACTCACGCCCATTCTTGAACCAGCGGATGCTGGGGCTGGGGCTGCCCGAGGCCGGGCAGCGGAACTTGACCGTGTTCCCCGCGGGGACAGC	[G/A]	TACAGCTTCTTGTCCATGCGGTGCGGGTGAGTCCAGTACGGTGCTGGGGAGAGACAGTGGGCNNNNNNNNNNNNNNNNNNNNNNNNNNNNNNNNNNNNNN	G
GGaluGA001136	13	36	32-40	454	CGTGGTGTTCACAGCTGGTGGTTGACGCTGAGCCATCTGCAGCCTGAACTCACACAGCACACGTGGCTTTTCCATTGACAGCCAGCTCAGAGCCTGGCTC	[G/A]	TTCTATCCATGTAACTTCTCCCCATCCTGAATAGCAAATGGGGGGGGCAGAGCCCCTGGTGACACTTGTCCTTACCTTTATGCAGGGAGTTGGGGACGGT	T
GGaluGA360465	13	53	45-60	454	CAACGACAGCGGACGCCCACCGTGGCGACGGCGGGTTGCGTGCGGTCTGGGATGGGTGCGAAGCAGCGTGCCGAGGGCTCGTTGCCGTCGCGCTGCCCGC	[T/C]	GCTTACAGCGAGCTGAAGTTGGGGAGCGCTCCCTTCCAGCACGAAGCACGCGGCCGGCCCCGTCCCAGCGCCTCACCTCTGCAGCGCTCCAGCAGCNNNN	T
GGaluGA000147	14	3	2-4	454	NNNNNNNNNNNNNNCCTTTCTCAAGGGATTTTGTCCACCACAGTCCTATTCAAGTCTACTGTGCCCCATCAAGCTAAGACATAACCCTCCACAGGAAATC	[T/C]	CAYGTGGGTGAAACTCAACTGGGATGAGAGGGGAACCCCAACAAGGAGTTTCTTGGTTGCGTACCTCCCTGCTTGGTCTCTGATTGCACTCAGGGCTCTC	T
GGaluGA000148	14	3	2-4	454	NNNNNNNNNNNCCTTTCTCAAGGGATTTTGTCCACCACAGTCCTATTCAAGTCTACTGTGCCCCATCAAGCTAAGACATAACCCTCCACAGGAAATCYCA	[T/C]	GTGGGTGAAACTCAACTGGGATGAGAGGGGAACCCCAACAAGGAGTTTCTTGGTTGCGTACCTCCCTGCTTGGTCTCTGATTGCACTCAGGGCTCTCGTT	T
GGaluGA001218	14	4	2-5	454	TTGCTTTTACCTGCTGCTTCCCACCATAACCTGTAGGATCAGAGGGAAGGGCCCCTCTCAGGGAGCAGGGTGGGAAGCGCTGGCTACAGGGTGGCTGTTT	[T/C]	GTGCAGCTCAGCCCTTGGGCGGCTCATTCAGATGCTGGGATAAAGACATTTGGGCTGAGTCCTTATCAGTCCTGGTGGAGTATGACAGCTCAGGAGGCTT	T
GGaluGA001219	14	5	3-6	454	GAGCAACCAGCTCACACAGAAACCAAGCCCTGCAGCCTCCCCAGCAGGTCAGAGGCCACGCCAGGGCTGTGGAGCAGCTGATGAGCTCCTCCTGCCCCAG	[T/C]	CTCTCCACCACACAGGGCTTCCTCCTGCATTTTGGTGAGTGCTTCCCCAGGGTGTGTGCCATGCCAGGTTGCCAGCTGCTGTTTGGAGAGAGGCCACAGC	C
GGaluGA001001	14	15	10-20	454	GGTGAGTGTGGAATGGGTACCGGGGGGCGCCCCTTCCCTCTGCTTGCATTGGGATCGGCCCCACTGATGGCCCTTCTGCCAGAAGGTGCTTTTCGGATGC	[G/T]	TTGGAGTACCTTCAGCTGCTCAACGGCTGCTCCCACGCCAGCAGCATGCCTGGCCCCATGCCCTCCATCAGCTCTGGCCTGGCAGCAGTGACAGGTGAGG	G
GGaluGA001531	14	28	28-28	454	ATCAGCGGCTCCATCCAGCCGGAGGAGGGAGAGTAATTTGTCTCTTTGTGGGGAGAAGAAAAACACAGAATAGAGCAGTTCCTTGAGACAAAGACATTGT	[T/C]	GTAAGACAATCRGTGGAAGTGCTGGGGAGCTGTGCACAGCGAGGAGCAGCCCTGATGGTGCTGCTCTGCAGGAAGTCTACAGCAGCCCCTCCACCTGCTG	C
GGaluGA000798	14	30	28-32	454	CAGCATTCCTCTGCCCCCAGAACCAGCACTTAGGGAGGGGGGCTGAGGCAGACAGCAGCCTTGGTGGGTTACCCAGGTCACCCAGGAGCACGAGGCACAA	[G/A]	CAAGGTGTGCCAAGAYGAGCTGTTCCTGTGCTACTGAATTAAACAGCAGTTCTATTCCTTAGCTTGGCATTCAGCCACCTGCCAAAACAAAGCTTGACCC	G
GGaluGA000800	14	30	28-32	454	TACCCAGGTCACCCAGGAGCACGAGGCACAAGCAAGGTGTGCCAAGATGAGCTGTTCCTGTGCTACTGAATTAAACAGCAGTTCTATTCCTTAGCTTGGC	[G/A]	TTCAGCCACCTGCCAAAACAAAGCTTGACCCCAAATCCTCACTACAGCAAGAAGGCAGTGCCAGCAATTACAAGGCTGAGCCGTGAGCCCAGGGCTGCAA	A
GGaluGA000803	14	30	28-32	454	GCAACACAACGGAGCCATTGAAGTTCCTCAGCCCGCACAGCCACGGCCCCGCGCTGCCGGGCCAGCATTGCCAGCCTGCCATTAACAAACCTTCACACAT	[T/C]	AAACGGACTRAATGTATTAAAAACCATCAGCTGCCCTCTGCCTTTTTTGGGGGGGGTGTGGAGAAGGGGAGTGCCTATGCAGCCTTCTACGCTCATTTTG	C
GGaluGA001534	14	31	28-34	454	CTCTTTGTGGGGAGAAGAAAAACACAGAATAGAGCAGTTCCTTGAGACAAAGACATTGTCGTAAGACAATCGGTGGAAGTGCTGGGGAGCTGYGCACAGC	[G/A]	AGGAGCAGCCCTGATGGTGCTGCTCTGCAGGAAGTCTACAGCAGCCCCTCCACCTGCTGCCCAGCATCGCAGGCTTCACGGGGCTGAGAGCAGATCCCGC	G
GGaluGA001533	14	32	28-35	454	TAATTTGTCTCTTTGTGGGGAGAAGAAAAACACAGAATAGAGCAGTTCCTTGAGACAAAGACATTGTCGTAAGACAATCGGTGGAAGTGCTGGGGAGCTG	[T/C]	GCACAGCRAGGAGCAGCCCTGATGGTGCTGCTCTGCAGGAAGTCTACAGCAGCCCCTCCACCTGCTGCCCAGCATCGCAGGCTTCACGGGGCTGAGAGCA	T
GGaluGA000797	14	34	31-37	454	NNNNNNNNNNNNNNNNNNNNNNNNNNNNNNNNNNACAGGATGTAGCACTGCTTCACTGCCTGCGTATGGAACCTCAGCTAGAGGGGAGCACTGCCCTGAG	[G/A]	AGCAGCACCAGGACAGGTTGCAGCATTCCTCTGCCCCCAGAACCAGCACTTAGGGAGGGGGGCTGAGGCAGACAGCAGCCTTGGTGGGTTACCCAGGTCA	G
GGaluGA000804	14	35	30-40	454	GGAGCCATTGAAGTTCCTCAGCCCGCACAGCCACGGCCCCGCGCTGCCGGGCCAGCATTGCCAGCCTGCCATTAACAAACCTTCACACATYAAACGGACT	[G/A]	AATGTATTAAAAACCATCAGCTGCCCTCTGCCTTTTTTGGGGGGGGTGTGGAGAAGGGGAGTGCCTATGCAGCCTTCTACGCTCATTTTGGGGGGCCAAA	G
GGaluGA000884	14	35	32-38	454	GTGGTGCTTTGTTTCCCTCGACTCCCTCCAGTTGGTTTTATTCTGTTTTAGCATTTGGCCCTTTTCATCGGCTCAGGCAGGGCGCAGAGGGCTGGTGAGT	[T/C]	CTGACAGCTTCTGGGAAAGCACCTCCAGCCCCTGAACAGAAACACTTTTTGGAGAAGTGCCCGTGATTCAGAATCCTTACGATGAGCCAATTTCTCCTTT	C
GGaluGA001347	15	1	0-2	454	CAAAGGAAAACCCATGGGTTTCTGCCTATTCCTTTTGTGTAACCTAAACAAATTCTTTGGAGAAAGATATGGCTACGCTTCCGGACACGCTGCATGTGTA	[T/C]	ACTCCACACTGCTTTTCCACACAGCTGGTTAAAAGCCATACAGCTTTTACACTGCTGTTTGGAAATCATAAAGTCCGGGTGCAGGAAATGATGCAAACAG	T
GGaluGA001407	15	20	19-21	454	CTGCGTGGAGGCAACGAGGACTGCCCCCCACCGTGCTTCAAAAGAATGGGTGAGAGATGGGCAAAGCCCCACCACCGCGCTGCCCTCCCTCTATGGGGAA	[G/T]	CAGAGCCAAGCTGTGGCACCAATAAACCGTGGGGGACAGCAGGAGACAGCCTCGGGCCCAGCAGCCGAGCCACCTCCTGAGCTGGACACAGAGGCACCAA	G
GGaluGA001410	15	38	37-39	454	TACTGACCTGCTCTGCCCATTCCCATGCTGACTTGAGACTGAGGTTGGAATCAGGCTAAATGTGTTTTCCCCAGTAGGATGRTGCAGCCCTGGGACACTT	[T/C]	CCCAGGAAGCTGGAGGTCTTCAGCCTTGGAGGCTTCCAACACTCTGAGAAAGCTGGAGATGCTCTGAGTGAGGGCTGTCAGCAGACCTGCTCTGATGGGG	C
GGaluGA001521	15	39	33-45	454	TGGGATATGGGGATACAGCACCGCGGGGTGAGGGGACACGGGGATGGTCGGCAGTGATAGCGCAGAGATGTTGCAGGGAGAGCTGGGAGCATCCACAGTG	[G/A]	GAATGGCRACCCCATCGGCCCATACACTGGTACTGGGCCCAAAGGGGAGGACCAAGAGTGCTGGGCACGGTGGTGAGGTCCTGACCCTGCTGTGGGGACA	G
GGaluGA001522	15	39	33-45	454	GGGGATACAGCACCGCGGGGTGAGGGGACACGGGGATGGTCGGCAGTGATAGCGCAGAGATGTTGCAGGGAGAGCTGGGAGCATCCACAGTGRGAATGGC	[G/A]	ACCCCATCGGCCCATACACTGGTACTGGGCCCAAAGGGGAGGACCAAGAGTGCTGGGCACGGTGGTGAGGTCCTGACCCTGCTGTGGGGACAAAGCCATC	G
GGaluGA000212	15	53	50-55	454	GCACTGAGCACTGCAGAGCATCCGCCCCCCATCACAGAACACTGGGACCAGGCTCCAGATCTGTGCCCGCATCCCGCATGTCTCAGYGCTGGTGTGCAGC	[G/A]	GAGTGGGGCCCCACAGCAGCTCCTGCTTCCCAACCCAAATCAATGCAGCGCTAATTTAAAAAGCAACACATTCCCAAGCCCCTTCCTCTGGCGTGCTCAG	G
GGaluGA001192	17	2	0-4	454	AGGATCTCAAGGGGTTGATGCCAGATGGCTGGAGGCCGGCTGGAGGAGCCCATGGCTCCCATCACCACGCTGTGCTTCCATCATGATGCTGCCACTTGTG	[G/A]	GGAGCAGCACCRTGCTGGGTGAAGCAAGCTGTACTGGGCGGCCCAAGCTCATAGTGCCCTGACTGCCCTGACTCCAAGGCAGCGGGCTCGGCAGGCAGCC	A
GGaluGA001092	17	10	8-12	454	CCGGGGAGGAGGTGCTGGCCCTGCAACCTGCTGCAAAGCAAAGAGCAGCGCTGCCTGCTCTGCTGTGTGCCTTTCCCACCTGGCAGCTGCGCGCAGCCCC	[G/A]	TTTCTGTGGGGCAGAGCAATGTTGTTGGGTAATAATCCGTGCTGCGTTGGGTCCTCTCCTCCTCCTCTGCACGGGCGCAGAGATGGGCACAGCCCCAGGA	A
GGaluGA000092	17	23	20-25	454	AACCTGTGAGGCTGACGGTTCCGGATGGGGTTCAGGCACAGTGTGACCCCCAGCACACACACCGTGCCTGGGGCAGCCCCCACAGCCCCGCCAGCACCGT	[T/C]	TGGGCTCAGACCCAGAGCTGGCAGCTCCCGACGCCCCATATCCCAAACAAGCAGCGCAGTTCCTCCTCTGCAGAGCAACAACGGTGGCTGAAATGGGGAA	C
GGaluGA000486	17	23	21-24	454	NNNNNNNNNNNNNNNNNNNNNNNNNNNNNNNNNNNNNNNNNNNNNNNNNNNNNNNNNNNNNNNNNNNNNNNTACAGAGACAAGTGTAGCTCCTGGTCCCA	[G/A]	TTTCGTGCTCCTTGCCTCCGAGGACTACTGAGATTTAAGGAGTGGACTGCTGAGATATGAGGAGTGGAAGTGACAGTCCTCTGGTCAGGTTTAACCCGAT	A
GGaluGA000401	17	28	27-29	454	AGGGTGCTTTTGTGGGTGGACCTAGGTTTGCTCCTGCTCAGAGGCACCAAAGGCTCTGCCTTTGCTGGGGTTGGTGCTCTCAGGCTGAGCCCAGCTGTGG	[T/C]	TTAGCAGCGTTCCTCTGGGCAGCAGGAAAGCATCGCAGTGGGTGCTGCTGCCTCCAGCCTGTGCAGGCAGTGCCCGCTGTCGTGTTCAGCCCACGCTTGC	T
GGaluGA001397	17	34	31-37	454	AGGGCTCCATACTAACATTTACTGCACTATGGTCCAGAGCAGCAAATGGAGTAATTCCCTGCACTGTCTTAGGCTTCAGCTAAATCATTCCAAGTGTGGG	[T/C]	ATCTGAGTTGGAGTACCTCCATCACAGAAGGACTCATGCATTGCTCAGAGCACACAGCAGGAGTTCCAGGGCCACACCAATCCTACAGCACTCTTCTTTA	T
GGaluGA001396	17	35	33-37	454	AGGATGGGAAATGAAGCACACATCACCCTTTGGAACAGCACATGAAGGAGTTCTAGCTACTTCAGCACTGAAAACAAAGTGAAAATGATAGGCTGCAGCT	[G/A]	TGCTGAGAAGTCAGACGCATTCTGGAATATCTAGAAAAGGAAATCTTTCTGCATGAACATATCAGGATGCTGTTGGTCCCTGGAGCCTTAGCATGGTGCT	A
GGaluGA000838	17	36	34-38	454	ATCTGGAGGAGTTTTATGAAGACGCCTTTTATGTCAATGCTGATCAGGATCCGCATCCTATCTTCGAGTTTATAGAAAGCTGTATCATTAAGCCCCTTCC	[G/A]	TGCAAAAAATTAAATGCTTCTATTTAATTTAGGATGATTTCTTGGATAGTTGGTTCAAATTTTTCCTTGTAATGCTTGCAGTCCACTCACTGGTGTGGCA	G
GGaluGA001395	17	36	35-37	454	TGTATTCCCAGGTGCTGATTGGGCATATCTTAAAGAAAATGAACAAACAGACTTTTCCAGAGCACTGCAGCTTGTGCAAGGAGATCTTGCCGTTCACTGA	[T/C]	CGCAAACAGGCAGTCTGCTCCAATGGACATATTTGGCTCAGGTAATCTGTTCTTAGAATTTTTGCCTTTCCCTTCCTCCCCTACATAAATTAAACATGAT	T
GGaluGA001214	17	41	38-44	454	GATGGAGGGAGGAGAGAAGCAAAAAGTGCCAGTGTTGATAAACCCTGAAAATTATTCTTGCATAAATAAGTTCTTCTCACCAAACCCTTTGCAGAAAGCT	[G/A]	CCTAGAAGGATGTACTTACATCTTCACATTAAGGGTTAAAAGCACTGTAATATCAAGGAGAAAATACACTGCAGGTGTTGGTTAACAAGGTACTAATTGG	A
GGaluGA001215	17	42	39-44	454	CTGTAATATCAAGGAGAAAATACACTGCAGGTGTTGGTTAACAAGGTACTAATTGGGTGAATGGAGGTGCACCTTAAAAGACCACAGAGGTTAATCAAAC	[G/A]	GCTTTGGGTGCATTTAGGATGCTCCTTTGAGCTTAGGGAGGAGGCAGCAGCGGTGAAAAGCTCTTGGTGTAGTCTTACATTTCGTAGTGAAAGTTGAAAG	A
GGaluGA001471	17	43	37-49	454	AGCGAGTGCCAAAGGAGGAACGTTTCCATCCTCCTGGCACTCCTGTAGGAATGATTCTGCCACAGGGAAAGTCCAAAGGGAAGAGAAAAGAATGGCTGTC	[G/A]	YGGGAAACACCCCCTGCGAGAGCTGCTGGCTGCAGCGGCCCCAGGGGAAGTGGTGGAAACCTCGGGGCCAGGTTCACCCTCAGCCGGACGGTAACTGCAT	A
GGaluGA001283	19	4	1-7	454	TAAAAAAAAAAAAGGAAGAAAAAAGGAAGAAAAGCACGTACGGGGTACAGTTTCTCGTGTTCTGCTTTTTAGGCTGGAAGGTTTGCGCCTGCAGCTCTTC	[T/C]	GCGCACCCAGAAGGGCTTAGCGTTTTCCTTGCAGCAGAGTGAAATCTGAGTCTGCCCCAGCCCTGTGACTGCAGGAGATGGGGATTAGCACAAGAGGAGC	C
GGaluGA001286	19	4	2-6	454	GTCCTGTCCCATTCCAAGGTCACCTGAGCCTGGAAGGGGCTTGCTGAGACATGAGGACACACTGAGCTGAGTGCCCTGTGCCAAAGCTCCCATCAAGGAC	[G/T]	GGGGYTRTTCTGGCAGCAAGTGGAAAAGTGAGTGTGGAGATCGATGGCTGATAACACAATGAGGATCTTGGAGAAGTAGTGGAGGTCACAGACCTGTGGT	T
GGaluGA001300	19	4	1-7	454	TGGTGTGGGCCGGGGCACCGGGGCTTTGCCTTGCACAGCGCCGGTGCTGTTCCCCCTGATGGCATGGTTGGGCTGGGCGTGGAGGCTGCAGGGCCTCACC	[G/A]	TGGGCAGCTGGGCTCCTCCAGGCTGCATCTGTGCAAGCTGCCCTTAAATCCAGTGGTGTCACACACAGCCGTGGTCCTGTAGCAAAACGTGCAGTGTTTG	G
GGaluGA001288	19	5	2-7	454	CCCATTCCAAGGTCACCTGAGCCTGGAAGGGGCTTGCTGAGACATGAGGACACACTGAGCTGAGTGCCCTGTGCCAAAGCTCCCATCAAGGACKGGGGYT	[G/A]	TTCTGGCAGCAAGTGGAAAAGTGAGTGTGGAGATCGATGGCTGATAACACAATGAGGATCTTGGAGAAGTAGTGGAGGTCACAGACCTGTGGTTCCATGC	G
GGaluGA001290	19	5	2-7	454	GATGGCTGATAACACAATGAGGATCTTGGAGAAGTAGTGGAGGTCACAGACCTGTGGTTCCATGCGATGCTCTGCAGGCAGAGRGGAGCAGGGATGGGCT	[G/A]	AGATGGTGCAAGGAGAGCTGGAGGAGCCAGCAGCCCACTGACATGACCTGCACGAGGAGGAGCTGGGCAGCACTGCAGGTTGGAGTGTCCACAGCAGTGA	G
GGaluGA001285	19	10	6-14	454	CCCAGCCCTGTGACTGCAGGAGATGGGGATTAGCACAAGAGGAGCGATGCGCTCGCTGGTGCCGGTGAGGCCTTGGGTGCAGAGGTGTCCTTGCCAAAAG	[G/A]	GTGCCCTTGCAGAGAACAGCAGCTCCCCACAAGGTCCCCAAGACGTGTCCTGTCCCATTCCAAGGTCACCTGAGCCTGGAAGGGGCTTGCTGAGACATGA	G
GGaluGA001282	19	18	16-20	454	AGGAGGGGTTTGGTCTGTCCATCAGCCCAAGGCAACCCCTGCCTTTAGGCATCTGCTCCTGGGGTGAGGGCAGGAAAAACCCMAAGCTTCCAATTTAACA	[G/T]	AAAATACAGCTTAGTGCCACATGCAGGCACGCAGACCTGCCTTGCTGTGGGATGGATGGCAAAGTGTAGAGCTCAGAGATGGAGATGGGCATCTCCCAGC	T
GGaluGA001276	19	25	22-28	454	TTCTGTAGAGGTAACTTTCGAATACCTAAAGGTAACTTTAGCAGTGTATCACAACTTCCCTTTGAGCTCAATAGCTCATACAGATGAGATAAGCATTCCT	[T/C]	TGCACAGRGAATCAGAATTACTACCCTTAGCCTCCCTAGACAATTGCAATAGGGAAATCATGCATTTTCTATGGAGAATGCAGGAAAAAACGTGTTTCTT	T
GGaluGA001278	19	25	23-27	454	AGAGCTCTGACATCAGGTGAGAAGCAATGCAGCTCCTTCTTTGAAATGCAGCAGCTCCAGAAATAAGAACAGTCAGAGGGGGATTTAAGCAGCTCCACAG	[T/C]	GTATGTCAAAAGACGGTTCTTAGGGGGATGGTGCATCTCAGGTTGTGATTCATGGCACCTCTGGCAGTTTGATTCAGGTTTAGGAGGAAATGAATGAATG	C
GGaluGA000628	19	29	21-37	454	GGGGGCAGGGCCTGCACACGCAGCCGTGTATCCCTGTGTTCGGATAACGGCACATTCAGCCTCCCTGCTCGGGCACAGGGGATAACGTTGGAGCAAAAGA	[G/A]	AGAAGGAGGCACCTCCTGTGGTATTTCAGCTCAGAGCTGTGGAGAAACGCCATCGAGGCCCAGCAGGGCTGCCCGCCACGCTGGGCTCAGGCCTGGGGGA	G
GGaluGA000683	19	32	25-38	454	TTGCCCTCCAACCCAAGGCTCTCCAAAGCCACAGCACTCTGCACATCCCAATATGAACCCTCCGTGTGAGCGTGGCCAAGCAAAGGAACAGYCCCCACCT	[G/A]	AGTCACAACCCAAAATTCCCACAGCTAGAACCTCCTTTCTGGAGAAGGAGAGATCCAAGCATACGTTCCTTCAAAGACCCTGAGCTGGAGCAGTGCAAAT	G
GGaluGA000681	19	34	31-37	454	AAAGCAGCTACCAAGGAGTCACCAAGGGGCTAGCAAGGAGTTACTAAGAAGTCACCGAAGTGCTGGCAAGGGGCTAGCAAGTAGTTACCAAGGAGCTAGC	[A/C]	ACATGCTTGCTCCCCACTCGGTACACCCAACGATGGCCACGCAGATCAGCAGTGGTTGCACCCTGCACATTGCCCTCCAACCCAAGGCTCTCCAAAGCCA	A
GGaluGA000680	19	35	32-38	454	TCAAAAGTGGGGCAGGGAAGGGGCAGCTGGGGACGTTTGGGGATTTCCTCGAGACAGGAATGGGAAAAGCCCATGCTGCAGCCCAGCTGCTGCTTCCCAC	[T/C]	CCATGCAGGGCTCGGGGGCACTGCACACCCCACAAAGGAAGTTCTGAGGTGCCCGATGCCCTTCCCAGGAAGCAAAGCACCCTGAGAACACCACACTGGG	C
GGaluGA000024	19	40	39-41	454	TTGAATAAAGTTTGTTGGCATTCACCCCATCCCCTGTCTGGGGACACCCCCCCTATGGAGCCGTGCTCCCCCCCAGCACTGCTCTCAATAAGGTTCCGTG	[T/C]	TCCCAAAGCTCCCACCCCATCTGACCCAGCTTCCCTCCCCANNNNNNNNNNNNNNNNNNNNNNNNNNNNNNNNNNNNNNNNNNNNNNNNNNNNNNNNNNN	C
GGaluGA001377	19	50	47-53	454	TATCCCGAATTGTTGGCGTTCCGATCGCACAGGCGCAGAGGTTTGCAGCTGAGGCCTGGGAGGATTTTTTTTTGAATGATTTTCAGGAGCTTTGAGTGCA	[T/C]	GGTGCTTAAACYAATGACAAGCAAGCAGGATGTGTGTGCACTTATTGCTTTCCAGCAAGTTGGTGGTGGGAATGCAGACAGTGGACAGGTAAACTCAACC	C
GGaluGA001375	19	51	49-53	454	GTTTTCAAACAGAGGGAATTTCCAAAGTTCTTCACGTTCCGTGCCAGGGATAAGGTAAGGTGTACAATCTGAATTCTTCCTTCTCCAAGCATTTACGGTA	[T/C]	CATTGTCTCACGTAGCTGTTCATGCTGGTGTCACAGGGAGCTGCTTCAGCTCAGCTGCACTGCACAGTGTGGTATCTTCACCTTCCCACACAGCAATAGC	T
GGaluGA001378	19	52	50-53	454	TTGGCGTTCCGATCGCACAGGCGCAGAGGTTTGCAGCTGAGGCCTGGGAGGATTTTTTTTTGAATGATTTTCAGGAGCTTTGAGTGCAYGGTGCTTAAAC	[T/C]	AATGACAAGCAAGCAGGATGTGTGTGCACTTATTGCTTTCCAGCAAGTTGGTGGTGGGAATGCAGACAGTGGACAGGTAAACTCAACCCAACACTTGCAT	C
GGaluGA001636	20	2	0-3	454	ACCAGACCTTGGCCCAGGTAATATCCACAAGCAGCCAGAGACTAGGCCTCTTGGCTGGCATATGGTGAAAACCACAGGCTCATTTGGTCAGGGTCAGGGA	[T/C]	TTCTTGCCGTCATAATCTTTGAGGAAAGCTTGGCTGCTGAGGCAGGGCTGGCCACGAAGGACTGCCCAGGCACAAGTCCTGCCCAGGAACCAACCCCTGG	T
GGaluGA001242	20	20	18-22	454	TGGTGGTGAGTGTCCCAACTCCTAAGAGACATGGACAGAAAAGAAGGGAGAGAGAATGTCATTATCTGAGAAGTCCATATTCYACCCCATCTTTCTGGTG	[T/C]	CTGCCTGATAGCAGCTGGCCTTGTCCGCAAATGAGACATGAGATGCTTGCGATGGTCCGTAGCTCCAACATTGCAAATGTCTTTCAGAAACACCAGCCTG	T
GGaluGA001243	20	20	18-22	454	ATCACACACTTAGCATATTTTGTGAGCACTTCCACTGGAAATGTTTCACGTGTAACCCACAAACTTGGTTTTGCTCAGGCAATGCTTCTGCTTTTCAGAC	[G/A]	TGTCTGTACTCGAGCTCTATGTGATAATAGAAGGCAAGCTAAAGAATATGGATTTAAGCACAGAGCAAATGAGTTTTCCTAAGACAGAGTGGCTTGCTCC	G
GGaluGA001254	20	20	18-22	454	CTCACACCTCCCGCTTTGGGCATTAAAAGGTCCTAAAAGCCTTAAGCAACAGTTTTGTGTTAAAGCTTAAATATCCCCAGGGCCCCAAAGAAACCTYGCT	[T/C]	AGGTGGCCTTGCATGAAAAGGAGCTGCTGCAACACCCACCGTGCTGCAGCAAGCTGTGATCGGAGGAAAGGACCACTCCTCTGTAGCATCTGCCATCTTC	C
GGaluGA001255	20	20	18-22	454	TTGTGTTAAAGCTTAAATATCCCCAGGGCCCCAAAGAAACCTTGCTCAGGTGGCCTTGCATGAAAAGGAGCTGCTGCAACACCCACCGTGCTGCAGCAAG	[T/C]	TGTGATCGGAGGAAAGGACCACTCCTCTGTAGCATCTGCCATCTTCAGGGGCTTTTGCAGGCACACTTCTGGGTGCAAAAGGGAGTCTCCAAACTGGCAC	C
GGaluGA181791	20	20	18-22	chr20_random	GCATATTAATGACTGATGTGCTGTTTGGTCATGTCTGTATCCTTAGGGTTAACGTGGGGAGTAGGAAAGCTTCAGACACTGCTGAGTTCCCTCTCAGCTT	[G/A]	AGGGACTGACCTCCCTCTGGTGACCAGCGGTTGAACCTGAGGGGAAGGCATGGCGCTGTGACAGCGGAGGGATCAGGAAAAGGCTCTGCCCCAGAAAGCA	G
GGaluGA001318	20	35	32-37	454	GTAAGACTTTCCTTCCTAACTGCAGGGCTCTCTCCGTGATGAGAACCAAGCGCTGCAGCATCCACCACAATCAGCTGCAGGGAAGCAGAAGCAACACGAG	[T/C]	GCTCTGCCCCTATAGAGGTGCTCCGATGAGTCTGTGCCCCGCAACACCACCTCCCACCCCGTGCACCCCCTGGGNNNNNNNNNNNNNNNNNNNNNNNNNN	C
GGaluGA001594	20	37	35-39	454	CAGGGCAGTGTGGGGCACGTGGGATGGATGCTGTGTGTGCAGCCCTGCTCTCCTTCTCCTCTGCATCTCCTTTCCGTGACCGAGATACGGGCGCTTCTCC	[T/C]	GCAGCTGAAGTGATGCTGAGTTGAGGATGAGCCGGCAGAGATGCAAGCCTGGTCACCAAAAAGCCCAGCAGCGCAATAGGGTGGGGATGGGGCAGCTCCC	C
GGaluGA360479	20	41	39-43	454	TGGGATGAGATAAAGTCATAACGGCGCGTGAGAAGTGACGTGCTGTGGGTTTTGGAGAGGTAATGGGGTGGGCGAGGGGCTTCTTCCTGAGGGAGCTCCC	[G/A]	AATCCTTGTGCTTGGGGGCCAGAGGGAGCAGCTGTGATCCCAGCCATCCCACCGTGATCCCATTAAGGAACGGCTGGAGGGGCTCAGGCACCCCCCCNNN	G
GGaluGA360436	20	51	49-53	454	CCCTTGAGAACTTCGAAGGCCGGAGGGGGTCTGAAGGCAGAGCTGAATATAATGAATAGCTAAGATGCCAAATCACTTAACACAAAGCTGCATTAAATCT	[G/A]	CTCAGACTCTTTGCAAACAGCCATTTGGCTGAGTGAGGTACCTGCTAACAGGCAGATGTGGCTCTATGCACTGATCAGTGTAAGCCCTGGGTCAGCCTGT	G
GGaluGA001331	21	10	3-17	454	AATCGCCTTCTTGCCCCCAGAGAAGCCAATCAAATCAAACAGAGTGGAAAAGAAGACAGCCTCTTCATTAACCTAACAAGGAGCCCTGGGGATCTGCGCT	[T/C]	CCAGACTGGAGATTCTCCTCCAGCTCCTGCTGGATAGATGCATGGATGGATGGATGGATGGATGGATGCTTTGCAGGTGCTCCTCGTGCTCCTTCCCCAC	T
GGaluGA000196	21	45	44-46	454	GCCCGCGGAGATGCGCGGTGGGTTCCGACCAGTGCTCGCTGTGTGCTGGGAAGGCGGGGATGGTGCAGCGCCTTCCCCTGGCAGGGCTGAGCTKATGGGG	[T/C]	GAGAAGGCTTTGTGCTCTTGGGGTAAAATGTGGCAGAGCGCAGGCGGGGCTGGGTGGCGTGAGAACAGGTGGAGCGCTGGCAAATGGAACCGGACGAGGG	C
GGaluGA001275	21	45	42-47	454	GTGAGTAAGGACAGGAGACCATGGGTAGATGACAGAGTCCCAATGTCTTGTAGGGCTCCAGGGAGGCAGCTGAGACCCCGTATGGTGTTGAAATGTCAGG	[T/C]	GCACATGCATGGTTTGAGCAGGGTGAGCTCAGAGAAAAGGGACAGTACTGTGCAAAGCCAGCATGGAGCTCACATCTGGGGAGGGCTGTGGGGTCGGACT	C
GGaluGA001650	21	50	48-52	454	CACGGGCTCTGATCACCACAGTGCCAACTTAGCGCCATGACAGATATCTATGGGGCTGCAGGGCTGCCCCAGAGCTCTCCCAGCACCTCAGCATTGCACT	[T/C]	CTGCTGGCTGGGAGCACTGCCTGAGCATAGAGCAGGCACAAAGCTTTGCATTTTCCCCGCGCCCCTTGGAACATTGCTGCTGTGGGGCGGAGAAGCGGGC	T
GGaluGA000655	21	52	50-54	454	CACAACGTATGAAATTAAGCCGGGACAGGAACAGGCATTTCTTTTGGCACCACCGCTGTTTCTTTTCCCTTTATTCTGGGCGGGTTTGTGGCGCTCCAAA	[T/C]	ACAGTGGTTGCGGCAGCTTTGCTGTTAAATAAGAGCTCCTCAGGTGGGGCGGGAGTGGGGGGCTGCGGCAGGTCGTGCTCCAACCCCCCCACGGCAGCTG	C
GGaluGA000055	22	1	0-1	454	CGTGCCCTGCAGCCTAAAGCCCTTAGCACGAGTTCTGCTGCCTAACGGGATTACTCACATCAGCGCTAATGACTTAAGCTGCGCCCTCATCCGTGGGGCC	[G/A]	GGCGGGCGGTGGGGCCGGGCGCAGTCCCCGTGAGGCTTTGGGGGGTTCCCTGGGCAGCCCCGGGGATGCTCTGTGTTTCCTTTGGTGNNNNNNNNNNNNN	G
GGaluGA000700	22	1	0-1	454	CCGTGTTTGGGATCTCAGCCCTGGGCTCGGTGCATGAAAACGCCCCATAGGACGGCGCCTTCCAGTCTGCATTGCTGCTGCAACGGCAGCGCTGCAGCAC	[G/A]	GAGCTGAGCAACCTGGGCTGCAAACCGCCTTCCCTCTGATCCGTGTGCTGTGCATGCAGCTCCCATCCCCGGTGCCGGGGATGCTGTGGGGTTGGGGTGG	A
GGaluGA186940	22	32	29-35	chr22_random	AAAGGCACAAAATACCACCTGGGAGTGCCAGGAATGGAATATGCAGAGGACAGAAATCCAGACCATTCAGAAACACAGACATTGTCCCTAAGGCCAGCAC	[T/C]	GTATCCGTGGCTTTAAAGCTCCTCATCCCAATTTGTAGGCAGGAACCCCTTCTGCAGCCTTCCAAACAACACTGCTTTTATTGGAAGGAAGTTCCAGCTT	T
GGaluGA186925	22	40	36-44	chr22_random	CACAAGCAATCACTTCAGAGCCTTCTTCAGTTAGTCCTTCTTTACCAGATCCCTCCTTCTGACTTTGTCCCAGTGGTTTGTCAGCAAGCTCTGGTGTTCC	[T/C]	GATACTCTCCCAGGTGGTCTTTGAAGGTGGAGGGTTAGAGCAGTTGCCATACGGGTGAGTAAAATGCTTCATGTAACCCCTCTTGCAGGTGATGCCACAG	T
GGaluGA186926	22	40	36-44	chr22_random	ACAGCATCTACTTAGGGTGAAAGTGCTGAAGGACATCTGCAGTACCCTCTTCAGAGCACAAGAGGTCCCACATGTACATGTGCTCTTCTCTGGGCAGTGC	[A/C]	CTTGGCAYGGGRATAGCTCATTAGCAGAGGAATTGAGTTGATTTGGGGGTGTCCGTGCCTGGCAACAGATGCGTGGTGCAAGAGAAATGTGGGTTAGAAA	A
GGaluGA186928	22	40	36-44	chr22_random	TAGGGTGAAAGTGCTGAAGGACATCTGCAGTACCCTCTTCAGAGCACAAGAGGTCCCACATGTACATGTGCTCTTCTCTGGGCAGTGCMCTTGGCAYGGG	[G/A]	ATAGCTCATTAGCAGAGGAATTGAGTTGATTTGGGGGTGTCCGTGCCTGGCAACAGATGCGTGGTGCAAGAGAAATGTGGGTTAGAAATTGGGCATAAAG	G
GGaluGA186929	22	40	36-44	chr22_random	ACATCTAAATTAAAAGACTAATATATTTTTTTAACTGATAGTCATAAAGGAATTCAACACTATTAGGTTGGTTACAGTTGCATGCTGACCAGCTGGCTTG	[G/A]	TAAGTCCTGCTGCCCTTGACTTGCATGGTAAACTCTCTCTGTCCTTCCTGCAGGGGTGAAGAAGAAAGCCAGTTACATCACTCCGGTCCCTGGGGGAGTT	A
GGaluGA186939	22	40	36-44	chr22_random	CAGAGGGCACAGACGGGAAGGATGCGGGAGGAGAAGGGCTTCTGGGAACCTCTGATGGCTCATGGAGAGCCTGGGACTGTGTGAGCTGCAGGAGGTGCAT	[T/C]	AAAGTGCTCCTGGAAAGAGAAAACGCAAGGAAAAAAAAGGCACAAAATACCACCTGGGAGTGCCAGGAATGGAATATGCAGAGGACAGAAATCCAGACCA	T
GGaluGA186945	22	40	36-44	chr22_random	ACTTTCTCACCCCATTTCTATGCCTGTTGTGTTTCCTGTTGGTAGCACAGCAGAGGTTCCATTCTCATCTGCACACTGCAGAGATGGCACTTGATAACCA	[T/C]	GGAGTACTGCAGCTAGGACTGGGCAGACTGCTCCCCCACCTCATTTCTTTCATTTGGATCAAGAATAGGTCTGAATGGATCAGAGGAGTATAAGAAATAT	C
GGaluGA186948	22	40	36-44	chr22_random	CTAATATCTGCCATCCCACAGGCAGACAAAACAAGTTGGTCTTGGCAGGTAAACTCACCTTACTTGAGCAATAATCATGGTATGTAACAYACTACCAACC	[T/C]	GTGCTTCTCCGCACAGCTGTTATTCAGGAAAGGACCACCATTCCCTGTTGTTTTTACTGTATGCTACCAGTTAAAGTGCATGCAGGCATTCAGCACAGGT	C
GGaluGA186954	22	40	36-44	chr22_random	GAGGGAGCGCTGAGCGCATTCAGACATGAAAAAATAGAACGTTCCTGGTTGAAATAAAATTGAAAACAGAGCTAATCCATCTCTGACAAGCAACAAGGAC	[G/A]	ATGAATGGTATTAAATTTGCTGGTATAAAAGCAGCCAGGAGGGCTGTGGCATGCTGGCTGTCACACACCTTCTGCCTCTCACCCCATAAGCATGAATATC	G
GGaluGA186955	22	40	36-44	chr22_random	ATTTGCTGGTATAAAAGCAGCCAGGAGGGCTGTGGCATGCTGGCTGTCACACACCTTCTGCCTCTCACCCCATAAGCATGAATATCCGATGCCTGGTGGA	[T/C]	GCAGTGCAGAGAAAATAAAAAACCAGAGCTACCTGCAGGGTAGCAGACTTATTTTACTTCTTTTCCTGGAAGATAGACCAGGTGTCTATTCCAGCAGCAG	C
GGaluGA186966	22	40	36-44	chr22_random	TCAGCTTTGCAAAACCAGATTTGGAGAAAGATAAATTCAATCTGCCCCATCGTCACTGGAGTCTGCCTCGTGTATGATGACTGATGTTCAGGATTGGAGA	[T/C]	CCCATGAGCCAGGCAGATATGGGGCAGCTCCAGCATGATTTGTTTTGGTTCTCCTGTTTGGAAGCCTTTGCACTGCAATCTACTTTATAGATATGATTTT	C
GGaluGA000013	22	56	55-57	454	CAGCTTTTACGGGAAAAGGGGATGTTCCTGGCCTCTAAGACTTGGCTTGTAATATGTTGTGTTTCGTGGCGTAATAATGAAAGCTGGAGAGTGGAGGCCC	[G/T]	AGTAAAAAATGTTGGCCTATGTCTGTTTCTTTCTGTCTTTGTATGAAAAACAAAAGCAATAACTATTTGGAGACCAGATTATAGACATTTCACTGGTACT	T
GGaluGA000698	23	1	0-1	454	TTATCAGTATGGCTGCATCGGTGTTGTGAGTTGTGCCAGGCCTCAGCTCTGGTGCAGGGGGAAGTCACAGCTCAGGAGGGGCGAGTGGAGGACGGAGTTC	[T/C]	CAGCAGTGAGCGCTGTCCCCATGAGGAGTTTTGATGGCTGCATGTCACTGTCTGCAGCATGAGTCACGGGGGTGCGGCGCAGCGCCTCGCCCCACAGAGC	C
GGaluGA000699	23	1	0-1	454	TTTTGATGGCTGCATGTCACTGTCTGCAGCATGAGTCACGGGGGTGCGGCGCAGCGCCTCGCCCCACAGAGCCGTACTGGGAGGGAGGGAGGAGAGGAGG	[A/C]	AGGAAGCTGTGGTGAGCAGCACTCAGGTGCACCAATGGGGCTGCCCTCACCTGGCGCAGGTGAGCAGCGACGAGGGCGGTTCCAGCCCCGCCGCCATGGA	C
GGaluGA001147	23	11	9-13	454	CTTCTACTGACACTGCTGCTTGGAGGACTCACTTCCTGAGGTGTCTCAAAGAAAAGTGTTCCCTATTCCAGAAAGCAGTGCGCACAGAGCAGGTCCCCAC	[G/A]	TCACCAGCTGTCCCTGCTCCTCCACCCGGCCCGAGGGCCACCAGCACAAGAACAGGCCAAGCTGGAACCAGCCCTCAGACCCTCTGGGGATGGGTTCCCT	G
GGaluGA000840	23	15	13-17	454	CGTGGTCCCATTCCATATCCCTGTGGTCTCCCCATGGTCCCACCCTGCTGCCCCCTCGCACCCTGTCCACGATGGCCACCGCACTCTGCCGGAAGAGCTC	[G/A]	AAGTTGTCCTGTTGGACACTGCCAGAGGCGTCCAGAAGCACGTAGACATGGAGGGACCCATTGCGGTTCAGCACAATGCGGCGCCCCAGGGATGTGTCTG	G
GGaluGA000535	23	16	14-17	454	CTGTGCCACAGCATCACCACGCCAGAGCGCCACTGTGCTGATCAACGCTGAGGCAGAACTGCACTGTGACAGAGTGACACAGCTGTGGAGCATCAGTGTG	[T/C]	GCGTGCAACACCGTGCCAGGATGGCACCGTGCCGGAGCGACACCGTGTTGGAGCAACACCGTGCCAGAACAGCAGCATATCGCAGGCGCTCACCACAGCC	C
GGaluGA000436	23	21	18-24	454	TCGGGCCCTGCGGTGCAGCTGTTGGTCGGCGTTCCCGGACACAAACCCCGGCCTGTCCCCTCTGCTGCACAGCTGCTGCAGTCCGGATCCCACCGCGGGC	[G/A]	CCGCCGTACGGCTCACACTCCGATCTCTCCTCCCGCTTTGAGAAAGCACACATCACCTTTCCACGTTTTACCCCGTTGTGCTCAAGCAGAAACGAACCCC	G
GGaluGA000597	23	27	24-30	454	TCTCTGCTCACTACGTCCGCGGCGTGGAGCAGAGGATCCGCTCCTTCCCGCTGTGGAACAGCGGCCGCAACCACCTCATCTTCAACCTGTATGCGGGCAC	[G/A]	TGGCCCAACTACACTGAGGAGCTGGGTTTTGACATCGGCCACGCCATGCTGGCCAAGGCCAGCTTCCACAGCAAGAACTTCAGGCCCGGCTTCGATGTCT	A
GGaluGA001793	23	35	31-39	454	ATGTTGAAGAAAGATTATGCCAGTATCCCAGTAATAAATAGGTATGATACAGTGAAAGCATGATCAGTCTCTTCAGAACTCTATRTTYTATATGCATACA	[G/A]	CCACAGCTTGTGAAATCTGTCACCTGCTCGTTAATTAATGTTCTGTGGTCACTGGTATGCACAACAGTTGGAAAGTTGTTTTGAAAGTCAGTCTGCAGAA	G
GGaluGA000477	23	44	42-46	454	ATGTGTCCTGGGGGGCCCTGTAGGGAAGGAGCCCATCAGCATCCGTGGTGCTGATACGTACACAGGGTGCAACTGTGGCTCTTGCACCAGCAGAGAGTTG	[G/A]	AGCTTCCCCTGGGCAGATACTCACGGGTTTCCCTGGGGGACCTGGGGGGCCCCGTGGGCCATCGGGTCCAGGATCGCCCTAGGAGAGAACAACCCCGAGG	G
GGaluGA000690	24	20	10-30	454	ATCAGGCATATCCCCCCCCATGAGAGCGTCAGCCCCTTGCTAAGGATAAGGCAGGGACCCGCAGCTCTGCTCCCACAGCTTGAAACACCCCAAAATGCAC	[T/C]	GAGCCCCGAAGGGACAAAGGCTGCCTGCAGATCTCCCCACCCAGCACCACGGTGGGGCCCTGCAATGCAGCGGGAGGAGGGCAGATCACACCCAGAAGGA	C
GGaluGA000691	24	20	10-30	454	AACGGAACCGATTCCTAAAAAGATGTCCTCCCTCCTCCTCCCTGCAGGCTTTGCACCTAAGCTTTCACAGAAGTGGATATGAAAAGGATTACCAGCACTA	[G/A]	CAGAAGTATTATCAGCTCTAACCCAGGCCCGTCCAGGATGACAGCAGCGCCGGCCTCAGAGCAGTAAAAACCCTACAGAAACTCAGGCCAGGATGGCTGA	G
GGaluGA360325	24	20	18-22	454	CTGTATGGGACTGGGGGGAGCTGGAAGGGGCTGCATCTCCACCCACCCCATAAGGTTGTATGGTGCTGGTTGGAAAGGGGTCCTGCAGCTGGCACCCAAA	[T/C]	AGGTTGCTATGGTGCTGAGGGAGGACAAGTATCTCTCTGAATCNNNNNNNNNNNNNNNNNNNNNNNNNNNNNNNNNNNNNNNNNNNNNNNNNNNNNNNNN	T
GGaluGA001086	24	36	34-38	454	CATCAGCGCTGGGATGCCCGGGAAGATGTAGACATTGCGGACGCTGACCAGAGGGTACTTAAAGGCACTGCCTGTGAGTTGGTCTGTGCCATAGTTGAGG	[T/C]	GTGAGGACTCGGGGATGCGAGCCAGCTTCATCTCAGGGCACTGCATGTCTGTCTTACCGAAGAACTTATGCACCAGGGCCACCAGCTCCGGGTGCGGGGC	C
GGaluGA194735	24	38	34-42	chr25_random	CCCACTTGGAGCTCCTGGAGGGTTCTGCTTCTTCTGTAATGTTTGGCTGCTTTTTGTTTCCCAGTGCAATGAAGACCGACCTGGAGCTCGCGTTGGAGAG	[T/C]	GCCATCAACGTCTACCATCACTACGCCATCCGGAACCCAATGGATGATTACCTGAGCCGGAATGAGTTTGCCACTCTGCTGAAGGAGAACGCCAAGCCCT	C
GGaluGA194739	24	38	34-42	chr25_random	AACCAGCGTTTTCCTGCAAGCCAAAGTGTGGCAGAGGGGCAACAAATGATGCAGAGGGGCTCTGGGGATGCAGTGCTGCACGATGCAGCCTCATGCTTTT	[G/A]	TCTGTGCAGGGTGGCAGCTCCTTGGAGTCCAGCAGGTCCATGTGCCACTGCCTGCTCATGGGGACCTGATCCAAAAGCAGGATGGAGCCGTGCGTTTGTG	A
GGaluGA194743	24	38	34-42	chr25_random	AAGTGACACAACAACACGCTCCCTGACATTCCTAGATTACTGTCAGTTTACGGGAAGGCCACCAGTTCATGGGGAGCAGTGAGAAGTGATCTGAGCAACC	[T/C]	GACCCAGCTGCATGTGGGCCCATTCATTAACGGAGCTGGATCAGGTGGCCTTTATGAGCTTCGTCCAACCCAAAGGGTTCTAAAAATATCCCCATTTCCC	T
GGaluGA194744	24	38	34-42	chr25_random	ATTTTCAGGCAGGAAATAAAAGCTGCATTTCAATCCTTCTGGTGGCGTTTAGTTGCTACTCCGTCCTATTCGGTTTGTGGCTTTTGAGCTGTGTTTTAAT	[T/C]	GCTGGTGGACTCCTCCAAAGCAGGAGGAGCACCAAGGAGGGGTGAAAGCCAGGGAGATGCCCACAGCACTGCACAGAGGGGCTGCAAGCACTGTGCTGGG	C
GGaluGA194749	24	38	34-42	chr25_random	GAGGCATTACTCCCCATAGGGAAACCAATGGAGCAATGGTGAGGGAGGAGGTGTGGCATCGCAGAGGATGATCAGGTCTGTAATGCTTATATCTCCATCA	[G/A]	TGAGCTTTTGGGAAGTCCAGGGGTGACGTGTAGCTCCTGGTAAGGACTCACTTTGCAATCACTTAAGCGCAAGGATGAATGTTTTCTGCAGTAAGATATT	G
GGaluGA194750	24	38	34-42	chr25_random	AGTGGGGGAATAATCACAGAATCCTTGCACATGGCTTTGGAAAGGTCTCAAGGTGTTCTCCATGCCCATAAACCCATGAATGTGTCCAGGAGCACCAATG	[G/A]	TGCCTTCTGTACTGCAGACAGCTCTACCCAAAGAGACGTTTGAGTGCAACCACTGTTGGCTCCTTTCTGCCAAAGTCAGCTGGAATGGGACACAAATGGG	G
GGaluGA194753	24	38	34-42	chr25_random	GTGATCATCATTCCCTCCTGATCTCGAGAGCGTCTTTGTGTCGTCTTTTTGGTTTGCCTAAACTTGTGCACATCCTCCAGGCTGGGAGGTCCAGCTTTGC	[G/A]	TTGGGCATTACCAACACAATGAAGAGTGCTTTGGTTCCTGCTTTGCTCTGCCAGGTCTGCTTCCCTGGGAATATTTTCTAAGCCTCTGAACTGAATTCCC	G
GGaluGA000957	24	39	36-42	454	CTGAAGAGCGCTGTGCATTGGCTCCAGCAGCCCCGTGCTGCGTTTCTGGAGGCTGGAACAAAGCATGGGCACTGCAGCTGGGCAGGATTATCCCCGCTCC	[G/A]	TGGATGCTCAGCACAAATACGGGTCACCAGGAGCACAAGAACAGACTCCCAAGACCACAGGGCGTTCTCCTCTCAAAGAGAGGTCACATTTCACAGCGTA	G
GGaluGA001618	24	40	35-44	454	CTTGGCCTCACACCATGGTGCTGGACCCCCGCCTGCAGCGCTGATGGAACAGAGGAGAAAATCTGATTCAGAGGGCAGCTGGCCAGCCTGCCCAGCCCCA	[T/C]	GCTGAGGGACACTCAGCCACACATCATGTTTCCACAGGTCTCTCCTCAGCCGTGGCACGAAAGGCCCCATCAGCCCCAAGGGGAGCAGGTCCAGGTGAGG	C
GGaluGA001087	24	41	37-44	454	NNNNNNNNNNNNNNNNNNNNNNNNNNNNNNNNNNNNNNNNNNNNNNNNNNCCCCCCATTAACAGCATCACGCAGCTCAGTGAGCAAAAACGGGGCGCGGG	[T/C]	GAAACCCRGGGCTGGGAACACCCGGGGGCGAGGGGCTGCACCCCCCAACTGCACTATAAACACCAGCACACAGTGACGGTGGCACCGACACCCCGACTCC	C
GGaluGA001113	24	41	39-43	454	GGCATGCAACGCAACTCCAGTGGTATGGGGTCAGGGCCATCAGCCTCGTCTCTGGTAACATGGGTACAGGGGCTTCCTGTATTCTGCTTTGGACTCCCTC	[T/C]	GGTGTCTTGAGCTCTCCTCCAACCACCAAAGTGAAGCTCAGGTCTGTCAGCAGTTCTGGCTCCCGCCCATGAAGTGTGGGTGTTGTACTATGGAGCATCA	C
GGaluGA194754	24	41	38-44	chr25_random	CTGGGAATATTTTCTAAGCCTCTGAACTGAATTCCCTGTGGAATATTTTGCATTTTAATTAAAAAGTCAAGAGACTGCACTTGTGCAAATGGCAACGCGA	[G/A]	GAGGTACAGCTCTGGGGAAGGGTGTGATGCATGATAACCTCAGGAAGTTCAGCAAGGCTGAATGCATGGTCCTCCACTGGGGTCAGGGCAACCCTGGTTG	G
GGaluGA000719	24	43	40-46	454	GCCGCTGAGCCTGCGGGGACACGAGGGAGCGTGAGCACCGGAGATGGCCCTGCCACGCTGCCCCCTGTGCCTCAGTTTCCCCCAGCTGCATTTTCCCCTC	[G/A]	CCCCTACTCACAGGATGTAGGTGATGACCCCGATGCTCCTGAAAGACAGAGAGTGGGGGTCAGGGCTGTCCTCCGGGGGTCCCCACAGTGGCACCGTGGG	A
GGaluGA000818	24	50	45-55	454	NNNNNNNNNNNNNNNNNNNNNNNNNNNNNNNNNNNNNNNNCCCCCGGCCACTATTTGGAGGTGGGGGTGCCCTGGCCGAGCTGCAGCAGGGAATTGGTGG	[T/C]	GTAGTTCTGGAAGAGGGGCTGCAGGAACATCCCGACGGTGCCGAAGATGCAGACGAAGACGAAGATCCATAAGAAGAGGCGGTCGATGACCATGGCCACG	C
GGaluGA000956	24	50	48-52	454	AACACAACCCACCACCCTTCTCCACGGCCAGAGGTGAGGCCCTGGGGGCACAGGGGATCCCCAAACCCTGCTGCAGGAAGGCTTCCTGAAGCCTGGGAGC	[G/A]	CTTCTCCAGCTTCTCTGCATTACCCTCAACCATCCCCATGAGCCACTGCTGTACCCATGGGCCAGAGCTGGCCCCTTTGACTCAGGCCCCTCTGCTTCCC	G
GGaluGA001765	26	-3	-4--2	454	CACTACAGCCCTGGGTCAGGGCAGGCAGGGATGGCACCCACTGTGCACCTCTGCCACGTGGGGTTTGGGGACACCCAAACAMAGGGATAGAGCCACACAA	[T/C]	AAGCCAAGTTAGCTCAGTGTACTGCAGCACAGCACCAGGTGCTGGGATGGGGTCTGCAAACCCCAGGGGAGTGAGCTCTCAGAAATGAAGGGTGCCGGGG	T
GGaluGA000237	26	1	0-1	454	TGCCTGGGGCTTCCCCACTGCACCCCGAAGCTCTGCTTCTCTGCTGCAAGCCTTCTCTTCCAAATGCCACCTCCTTTCATAGCCTAACAGTGCCAAACTC	[T/C]	GCGTGCTGAGGACGTTCCAAGGAGCTCCTCCCACCAGGACCTTTGGCACAAGACCTGGGGTGCAGGAAAGCAAAGCAGAGCAGCAAGCACGAAGCTGCTG	C
GGaluGA001060	26	2	1-3	454	NNNNNNNNNNNNNNNNNNNNNNNNNNNNNNNNNNNNNNNNNNNNNCCAGGCACGGCGTGGCACTGCCCCTTGGCTCTGCAAAGGAATGGGGCAGGGACTC	[G/A]	GCTCAGAGCTGTCCCATTTCCTGCACCTGTTTGGCAGCAGTGAGAGGGGAAAAAATTTAATAGATGGGCGGTTTCCCCTCTGCTAACGCGGAGGCCAACA	G
GGaluGA001314	26	2	1-3	454	NNNNNNNNNNNNNNNNNNNNNNNNNNNNNNNNNNNNNNNNNNNTCATTTGGATGCTGAAGCTGCAAACCAAACAAGCAGGGCAATGTTTTGACAGCTCTC	[G/A]	GTGATCACACGGAGCCGATGTGAGGCGGCTCCACGGCCCAGCATGGCGTCAGACACAGATGTCAGACACAGAGCGTGCGCTGCTCACAGTGTGGGTCACA	G
GGaluGA001459	26	2	0-3	454	AGAGAGATTCACACTGCCCACAACGTGCTGCAGCCAAGAGCAGCTGAAGGCTTTAGGACCAAATAAGTGAGAGGAGGCTCTACTATAGCTCATCTCTTCC	[G/A]	TGGAGCACAYAGCAGCAGCACAACAGTAACCCTGGTGGCAGTAGCACTGCTGGGAGATCAGAAAGCAGTGGGATGTTGTCGGAGCACCACCGCGGGTCCC	A
GGaluGA001698	26	4	3-5	454	AGACAGCAAGCTGAACTGCCTGAGAACTGCAGCAGCAGAGGACTCCTTCATGCAAGACGTGCTGCTGGCTTCCAGCTCTTGATGCAGCAGATCCCTGCTC	[G/A]	GCACCCAGCCCTGGTGTACGGGGGATGGCTGCTGGATTGAGCCCCGTGGCCTCAGTCCAAGACCTCAGGACCCATGGAACGTCGGTGGGAAATGACTGCA	G
GGaluGA001708	26	27	24-30	454	TTCTGGATATCCGTGGATGTGATTTAAGCTGGGCGTTGGGTCGGCAGCAGGCTTGGTGTTTAGATAAATGGGCTTGCTTTGCAGGATAAACCTATAAGCT	[T/C]	TAGCTTGCTGATTTCAATCGCTGCTTTCAGTGGATGGGGTAGCTGCATCTAGTTGCCTTATGTAATTTGGCACCCAGGGATTTCAAACTGGCTGAACTGG	C
GGaluGA001442	27	3	1-5	454	TTGGAGGTAAGTTAATATTCATTTCTTAAATGGAGACTCACATTACTGGGGAAGGCTGGACAGTAGAATGTTCACTTTGTGGTTATCTCCCAGCAGCTAT	[T/C]	AATGGTRGCAGGCCAGCAAAATGTCCTTTGTCCACTGTCCAGTCCAGTTAAAAAGTAGGTATTGCCAGCCATACTGACAAAAGATTTACTTTGATTCTTA	C
GGaluGA001351	27	10	7-13	454	GTGTCCTCTCTCATGGCTGCATCTTGCTCCATCTGACCTGCAGAGCAAGGCAGGGTGACCCTGTCCTACTGCTTGAGCTCCCTAATTSTTACTGGCTGGA	[G/A]	GAACCCTGCTACCCTTCTCCCAGTACAAATCAACACTTGTGGTCACAGCACCTTGACCATGGAGCCTGCAGAACCCAGCACAGCCCTCTTGGTGAAGGAG	A
GGaluGA000532	27	11	9-12	454	ATGAGAGCCCTGCAAATGTACAGTTCAGTTTTACTTCTGCTCAGGACAAGAGCAACCTGAGGAATAAAGCAGCTGAATGTCCCCGTGCTATTAGTGACAG	[T/C]	ATTSCAATGGAAACTGAAAGCACATCAGCATGGAGGCAATGCAAGCATAAATCCTTGTTCACGTTTTCACTGTTGACCACAAGAAAATTCAAATATAAAT	T
GGaluGA000279	27	17	16-18	454	ACCTTAAGCAAGGGAAGGAGCCAGTGGATTATTTGGGGTCGTGGTTGCAAGCCTTTAGTGGTGTCTGAGAGTGACGGGAGCTCTCACAACATCCCTATGC	[T/C]	GTGAATGAGGATCCCATGGGATGCCATGGAGGATCCTTGGATGTGGTCCCCCGGTCTGTGCTCCATGATGGGGTCAGATCGTCGGCTCCAGCCCAGAGCC	T
GGaluGA000080	27	19	18-20	454	TGCATACACACAGATGTGCACTTTGGGGGTCACTGCACGCCCACATGCACAGCAGTGCTGCACACTCCCAGAGCTGCACGTGCCATCCCCAACTTGCTGC	[G/A]	TATGCACACCCTGCAGCACGGTCAGTGCATGCAAACAGCTGCCTGCTCTGCAGGCTGCCTCCTGCACGACGTGCATGGCTGCTGTGCACACAGCACGCCA	G
GGaluGA000105	27	20	19-21	454	CTGGGCGTCACAGCTGCCCGTCCTCAGCGGGTCCCCATCCCCACGTGCAGGGATGCGGTGTGGGATCGGGGCGGAACGCTCCTGGGATAAGGAGACCTGC	[G/A]	AAAGATGAGCTGCCGGAGGTCCTCTGATAGGGAAGGGGGGGTTCCTCCTTCCCCGCTCACCCACCCCCCAACTCACCTCCGGCTGCGACAGCCCAACGTC	G
GGaluGA000547	27	29	22-36	454	CACACCTGCACACTCATGCAACGCCTCACCATCCAGAAGGGCACGTGTGCACCAGAGCACACGCATCATACAGCTGCACATCTGAGCATGAACCATGCAC	[G/A]	TGGGCATGCACACCTGCACGCCTGCACACCACAAAGACCACGCATGCACCACACCAAGCACGCATTTGCACGCTTGCACAACACCCCGCCATGCAGATGC	A
GGaluGA000326	27	43	40-45	454	GTCAGAGGGAGGGATCCTGCAGCAGCCACCGCTCCCAGTTCCCACCTTGTCCCCCAGGGCATCTCTGTATCCTCCTGATTAGAGCTGAGTGAAGCCCCCT	[G/A]	AGGCCCCACAACRCCCCTAAGCGAGGCTGGATCCCACTGAACCCCCTGACCTGCTGGATGCTGCTGTGCTTGGAAGACACGGTGCTGTTGGAGCGTGACA	A
GGaluGA000743	27	46	42-50	454	CGGCCGCTGGTTTTGGGGGGTCCCCCCCCCCCCATCCATCCATCCCAGGGTGCTGCCGGGAGGCGATGCTCAAAGCCCTCCCGGAGGCGAAGCACTGCCC	[G/A]	GTGCTCAGCTCAGTGGGGTGATGTCCCCATCCCTGCGCTCCCAGCATGAAGGAAGCAAAGGATGGGACCAAACTGGGCTCTCTCTCCCAACCAGAGGAGC	G
GGaluGA000902	27	46	43-49	454	GGGGTTCTGCTCGCTGGGGGGGTGGCATGGAGTGGCTCTGAGCGTGGAGTGGGGATCGGGATGGGGATGGAGCGAAGGGTGCCCGATGTGGGGTGGCCGT	[G/T]	GGGAGCTGCCGGGATGCCCCGTTCTCACGGGAAGGGGAAAAAAGAAAACCGACCGACTGAGCGAGATTAGGTTTCAGGCCGGGGCCGTCCCATTAATAAA	G
GGaluGA000528	27	48	45-50	454	GGGGGGGTCAGGGTCCTGGATGCTGTAGGGAGGGTCCCATGGGTGGAAGTCCAGCAGGCAAATAAAGGCATCGTGTGCTGCTGAAGGGCAGCTCCAGCCA	[T/C]	GGCCTCATCGATTCATTGATTAGTTCAGTCCTAACGAGGGCAGGCGCTGGGGGCAGATGGTGATGGAGGCACTGCGCATATCAGCACTCCTGACATGCTG	T
GGaluGA000267	27	49	45-52	454	CAGTGCCCCATGCAAACCCAACAAGGGGGCTGAGCGAACAGCCAAGGAGCAAACCCAGCAGCACAGGGGTTCCTGGAGAAGGGCTGCCTGAGCTGAACAC	[G/A]	TTCAGCACAGCAACTGTTTTGAGATCAGCAGGAATTCAGGCAAGCCCACAGCAACGCAATGAAGCCTGGCCTTGTCTGGAGGTGCTCTCAAGGGAGACGA	A
GGaluGA000481	27	49	47-51	454	AAACCACAAGGGATTGCGGGAAGGGACTGGCTGGGAGCAGGGCACTGGCATAGCAAGCAGCAGCATCCCACCAGGGATGCATGCAGCCCATGTGCCTCTG	[T/C]	TCYATCAGAGCCCGCCTGCTCTGGAAGAGCTGCCCTCAGCTGGGGGGCTGCAGCCCTCTCTGAGACACCTTCTGCCCCTGCAACACTGCTTTGCTGGAAC	T
GGaluGA000893	27	49	47-50	454	ACAGCGGGGGCTGGCCCGGGTGCTGCTGAGGAACGGCACCAGGCAGTCCCCAGTGTGCACAAAGGACATCCAAATAGTTCTCAAGACGTCTTTGGCTGAG	[T/C]	GTGAACCTGGAGGCTGAGCAGCTCACAGCCTCCTGTGGGACAGCACCCACTTCTATAGGGGAAAATCTCAGCTCTGGGATCCTCCAATACAGATACGCCG	C
GGaluGA001783	27	49	47-50	454	NNNNNNNNNNNNNNNNNNNNNNNNNNNNNNNNNNNNNNNNNNNNNNNNNNNNNNNNNNNNNGGGCACAGGGCCTGGCGGTGGCCCAGGGACAGCAGGATC	[T/C]	ATCCAGGAGGGAACAGCTAATCTGGGCGCTGGCACAAGGACCATCCAGAACCCTGGCATGGGCTGGTAAGGGGGGAGGGGGGCACAGTTATATAAGAGAG	C
GGaluGA000208	27	50	49-51	454	AGAGGGTTTCTGTGTGTGGGGCGATGCCTCCCCGTCTCTGGGTTTGGAGACCTCTTCCCGCTCACCCACACGCTCTGCTTTGGGATCAGCCCAGATCGCA	[G/A]	TGAGAAGCTCAGACCCTTCGCCTACTTCTGGGCAGGAAACGCAATTACCGCTGACTCAGCACCGCAGGGCCCCCGTCCCCTCGCAGCCCCCATTCTCTGC	A
GGaluGA000484	27	50	48-51	454	TGCTGACTGCATGGCAGTGGGGTACACCTGCATTCTTCATGGGGCAGGACGGTGCTGCAATCAGGGACCTGGAGGCCCCATGCTTGGCAGAGATGAGAAA	[T/C]	AGCCCCTGGGGCTGCACAGCTCACACATCCCTGCTCCCCGTGCACCCGCTCCCTCCAGCCCCGCAGACACAACAGCCTCCCCGGCGGGCGCGTGGTGCTG	C
GGaluGA000972	28	10	8-12	454	NNNNNNNNNNNNNNNNNNNNNNNNNNNNNNNNNNNNNNACCGAGTATGGCAAATGAGCACAGGGTCCAGCTGTAGGGCCAGCTAGGGATGTCACATCAAG	[T/C]	ATGGATGTCACACCATGCATGGGAAGAAGCGATGGGACCACCTGTGGATGTCACATCAGGTGTGGAGAGTGGGCATGGGGTGCAGCAATGGGACCACCTG	C
GGaluGA202903	28	14	11-16	chr28_random	AAGCTCCAGAATATTCTCTGTGACCAACTGGGGTGGGTGATGCTCTATGGAAACAAGCAATCCAGGTTAAGAAGAGGGGGCTGGAAGCTGCCCAYGTCCA	[T/C]	GCTAAGATCAGCTGTGCCCAAATCAGAACAGAGGTCTGTTTCGTTCTGGTAGTGACCACCTCTGAACGAGCAATGAATGAAGTGGTCAGATGACCTTCTG	C
GGaluGA000952	28	15	10-20	454	NNNNNNCCTGCCCTATGGCCGTGTTGGGGTTTGGGGTCAGCGGTGGGGACAGAGGGTGGGGGGGGGTTTTGGAGCCCACAGAGCTTGAGAACTCCTCCAT	[A/C]	CAYCTCCAGCGAYGAGGAGAGGCTCAGGGTTGGCACCCTCCTCTTCCTCGCCTCTCCGCCAAGCGCGACTGCCCCGCCGCCACCCCGCCGACCTGGGGGG	C
GGaluGA001754	28	15	12-18	454	GACGTCTCCAAGGGCTGGCGCTGCTGTATCCCCACTCTCACCCCAAATGCTGTAGCTTATAGGGGATGCAGTTAGGGGAGGCAAGAGCTGTGCCCACAGG	[G/A]	ATGTCCCATGATGGGAGCAGCGGGGATGCAGTGTCCCCGTGGGGGTTGATGTACCCGTGATGCTGATCTTGGCCGACCACTTGGAGGTGCCATCCAGGAC	G
GGaluGA202900	28	15	13-17	chr28_random	GAACATTTCTCCTACAGCAGAGCAGACACACAGGAACATCCTCAGCACCACAGCTCTGTGCTACAAGTCATGAGAGCCCAGCTGTGCAAAAGGCAGCGAT	[G/A]	CCTACAGAGGATGGGAGGGATGGATGGGATGTGCTTGTGCACCGGACAGAACCTGCGCGTGCATTTTCGAGCAGCACGTAGGAATGGGTGCTGATCTTTC	G
GGaluGA202902	28	15	13-17	chr28_random	GTGTCTAAGCTCCAGAATATTCTCTGTGACCAACTGGGGTGGGTGATGCTCTATGGAAACAAGCAATCCAGGTTAAGAAGAGGGGGCTGGAAGCTGCCCA	[T/C]	GTCCAYGCTAAGATCAGCTGTGCCCAAATCAGAACAGAGGTCTGTTTCGTTCTGGTAGTGACCACCTCTGAACGAGCAATGAATGAAGTGGTCAGATGAC	C
GGaluGA202907	28	15	13-17	chr28_random	TGGCAATCAAGACAGGCACGTTTTCTGGCCCTCTAATGCCAACACAGACCCATGGGAAAAGAGAGCACAGATCCACAGACAGGAAAATAYGTGTGTGTGC	[G/A]	ATGAAGGTGTTCAGGGGAGCTGGGAGAGGGGAGGGGAGCAGTCTGGACCTGTATGGGTTAACGAGGAAATGTTATGGCTAAGAATTTCTAACCCTTCTCC	A
GGaluGA202910	28	15	13-17	chr28_random	TGAGGTTAGCAGCAAACCCTCCACAGGTTGCACGGATATTTGCCTACCAGACGTCTGAAACGGCGTGCTTCCTTCCCACCAACTACAGCTCAACCTCGGG	[G/A]	CCACACCAGGCGTGGGTCTCACACCTCCCAGCGTCGGATGCCCCCCTCAATGCACAGACGTGCATTTTCATCACGTTTGGGCTTTGCTTCCAAGAGGCAA	A
GGaluGA202911	28	15	13-17	chr28_random	TAATAACCAGCAAAGCTTTTCTGCCATGGAAGCAGGAGTTGGGTTTGGACAGCAGTGAGAGCAGCCCTGCCCACATACAGAGCTCCATCTTATGAGAACG	[T/C]	GTTGMTGAATGACCATCAGGACTGACAGCCCTACACCCTCACTGTAGGATGACCCGAGGCGAGCAGCAGCATAACCTCTTAGCACTGAATTGCTAATCAC	T
GGaluGA202917	28	15	13-17	chr28_random	AACCATTCTGGATTACTTATTTTAGAGTGGGATGGCATTATTCTTCCAAATTTGGTACTGGGGCTGTGTAAGCATCACTTGTTGCAGCTAATGTGATTTA	[T/C]	GAGGAAAATAAGAAGTTTGTTTCCTGCTTTTCTCCTACCTGCACTGCAACGTAGGCGACACCAAGGTAGGCTGCTATACAGACAGCCAGAAGCAAGTCAA	C
GGaluGA202924	28	15	13-17	chr28_random	GATGTGCCCTGCCAGGGCCTGGAGCAGCTCCTCAAATAGCGAATGGTGTCTGAGCAGCAGCAGGAAGGAGGCATCTGATGGCAATGAGCTCTTTGTCCCC	[G/A]	CAGCSTGATGGGACCAGGRACACTCGGGTCACCCCAATGGGTCCCCACTGCTCAGCACTAACACAGCCCATACGGTGTCCTCAGATCCTCACATGGCACT	G
GGaluGA202927	28	15	13-17	chr28_random	GGTCTCTCTAAGCCCATGAGTGTATGAAGTCCCCAATGACTGCTGCCTGCTCCTTATCTCTGTGCTGGCAGAGATCTCTCCCAGCAGCTGACCCCCCCCT	[T/C]	GTGCCCCTTCCAGCAAAGGGCCTTGCGATGATCGCGGCGATGTGCAACGTGCAATCTCTCTGCAGCAGAGCAGACACTTGGCAGAACCACAGAATCAGTC	T
GGaluGA202938	28	15	13-17	chr28_random	TTCCAGGCTGCTGTAAATATCCACCCGGCGGCTCTCGGTGGGCGCTGATCCCGCATGGGGGCAGCGGGGAAGAGGTGTGGGGTCTGCATGGAGGTTATCC	[G/A]	CCTTTGCTGGAGCTCAGTGCTGTTGCAGGGCTTGCTTGGGAGCGGTGATTCCAGGCCACGTGCTTCCTCCTCACACCTCAGCTGCAAAAGCCCTTTTCCT	A
GGaluGA202939	28	15	13-17	chr28_random	GCACCTCTGTAGCCTCTCCCCGCGTCGGAGTGGGACATAACATCCGAATCACTTCCAAAAGCTCTCCATTAAACTGATTTACTGTCGGCAGCTTTGGTAC	[G/A]	TGGGGCTCWCAGAACCCTCTCCACGCCCCATAGAGCCCCTCTCTGCCTGCAGGACCCCCTGCGTGCCACACCTCCACGCGCTGCTCCACCATCCCCGCTG	A
GGaluGA202872	28	16	13-19	chr28_random	NNNNNNNNNNNNTTCAGGTGAGGAGTAGAGGAAAGAACCCTCACAGTGCTGCCACATCACAGACCCGGGGCTGTGAGCCCATCACCACACRTCACCTTAC	[G/A]	GCCAGAACAGACAGCGCAGCTCCCAGCACTCAGGATGTGATGGAACACACGCTCGCCTTAAGCCCAGCAGCTGTTCCATTTCAGAACAGGTAACACTGTG	G
GGaluGA202874	28	16	13-18	chr28_random	GTTGCAAAGGACCACAATGGTCATGTGGTTTCAACCCCCTGCTGTGTGCAGGGTCACCAACCACCAGACCAGGCTGCCCAGAACTGTGGCACTGATTTGA	[T/C]	GATACAGCTGTTGGTAGAGATGCCACCATAAAAACCACACTCAAAATTGATCTTTAAGGTGCTGAGCAGGTAGCTAACTTAAAGATACACTAGCAGGAAA	C
GGaluGA202876	28	16	13-19	chr28_random	TTCTTAGGAGACATCTCTGTTGGTTTCTATCCTCAAACGCCTGCAGGTGAGTGCACAGTGCCACAGACATTTCACATCACAACCAGAGAGGCAGGAGGAA	[G/A]	GGRAGGTGGTCTTGGAGAGAGCTCCCCTCTGTAAGTGCTATACTCACATCCAGAACTGCCTTAATTTTAGAGCAGCTGAGCAGAGATTCTCCAAAAGCAC	G
GGaluGA202879	28	16	13-19	chr28_random	GTGAAAATAACGTACAGTCTTGTGTTCATGTACTTAAGCATCGGAAATACTCAAAGTTTAATGTTGTCTTCCAGCTGGATTGATGGTTCTTAAATCTTCA	[T/C]	CTACTCAGATCCTATTTACAGTGCCAATATGAATGATAAGCAGGACGGACATTGCTAGATGAGCAGTGCCAGGTGGGGCCTTTCCTGCTCCTTCTCATCG	T
GGaluGA202885	28	16	13-19	chr28_random	CGTCTGTTCTTATGTGGTGGGTCTGCAATGTTTAAAAAAGAAAAAGAAATAGAAAACTGTGGGGGCAGAGCTTTGAGATGTGTGTGAATGGAAACAGAGC	[T/C]	GAGCACTGCGTGTAGCAGTTGTCCTTTTGTAAATGCACTCTGCTGAGTTTCTGTCCTTCTGTATTAAATGCAGAGTGTTAAGAGCCAGGATCGCAAATCG	C
GGaluGA202886	28	16	13-19	chr28_random	CAAAGGGGGAGGACGGGGACGCGTATGCACGGAACAGCCTCGTGTTGAAAGCATGCCTGGCACGGAAATGATTTGCTGCTGGCTGAAACGCATCCTGGCT	[T/C]	GTGTCTGATGGGCCCTCCTGAGCTGCACACGCGGGCAAAGGGTTCCGTGGTGTCCCCTCTCCTCCCCTCCCTGGTGGTCAGCCAGAGCAGCGATTCCCTG	T
GGaluGA202899	28	16	14-17	chr28_random	TGAGTGGTTGGCAATCCTGCCTGTGGAAGGTGGGTTGGAACTATTTGATCTTGGAGGAGCCTTCCAACCCAAGCCATTGCAMAGCTCCACACACCTCTCT	[T/C]	CAAGAGTCCCCTCCCTCTTCTTACCATGCTCTACCTCTCCACCTCTCCCTTTGCCAAAGAGTGTTCCTACATCTCCTTTTGTCTCCACCATGGGAACATT	T
GGaluGA001683	28	17	14-19	454	CGAAGTTCAACAGGCAGAAATAAGGACAGAGTTGGTTCTGGGCACTCACACACGTGTGCTTTGCCTCGTAGCATTACCCAGACGAGCGCCATGGAGGGCC	[T/C]	GAGCGCCACTCACGGGACTCCCGGGAGAGCTGGGGCGAGCTACGGCTCCGACAGGAGGATGAGTGAGAGCAGAGGGATCCCCCCGCCCTCACGGTCAGTG	C
GGaluGA202871	28	17	14-20	chr28_random	NNNNNNNNNNNNNNNNNNNNNNTTCAGGTGAGGAGTAGAGGAAAGAACCCTCACAGTGCTGCCACATCACAGACCCGGGGCTGTGAGCCCATCACCACAC	[G/A]	TCACCTTACRGCCAGAACAGACAGCGCAGCTCCCAGCACTCAGGATGTGATGGAACACACGCTCGCCTTAAGCCCAGCAGCTGTTCCATTTCAGAACAGG	G
GGaluGA202878	28	20	14-26	chr28_random	TAAGTAGAGGTCCTTGCAAATATAACAAGTGTTTGGGTACACGGAGGTGTTACTTTGGTATAATACAATATAGGATGTGTCTAGAATATGGATTCTGTTT	[T/C]	ACGTTAGCAGCTCTTGTGTCCTACCAGAGGTATAAGGGGTGACAGCAGCAACTTCAGCATCTGCTTTGCTATGCAGTAACATCTCTGGAGTTGAAAGTAA	C
GGaluGA000843	28	25	22-28	454	CATCCTCGGCACATATGGGGTGACCCTATGGGGTGTCATTCCCCCCACATCTGTACCCACAGTGGGAACAAGGAAGAAAAGTTACAGTTCCAGGGAGACA	[G/A]	CGCTGAGCACCCCAGCTCTCCGGGGGGGGGCTCTGTCACCTCTGGGCCCATGGGCTGTGTGGGGGGCAAAGCACTTCCTACTCCCCCCTCAGTTTGAGCC	G
GGaluGA001563	28	26	25-27	454	GGTAAGCAAGGCTGCTGTCAGGCTTGTCAGCTGGCAGAGCTGTCTAAAGCAGCTCCTCGCTCTGCCTCTAGAACACTGTGTGGAAACAAGCTGAAGCTGC	[G/A]	TGTACATGGGAGGATGTGGAGATGCACTCTTGCTAGTGAGTTGATGACAAATGTGGGGAGGAAGAGTGAATATAGTTTAATTTCCACCTCCATGGGGCTC	G
GGaluGA000032	28	31	30-32	454	GAACAGGAGGGTCCCCCCGTGCCCCTGACCCTCACTTGAGCATGGTGACGCCGGCGGGGGTGGTGGGGACATTGTAACGCCACATGTGCCCGTGCATTTC	[G/A]	GGGAAGCTCTTCTTGATGTACTCCTCGGCACTGCTCTCCCATACAGTGCCGAAGCGGAAGCCCTGCGACGGGTGGTGCAGCTGGAAGGGGCACCATGGCG	G
GGaluGA000415	28	31	30-32	454	CTCCATAGAGATCTCTGATTGCCCCATGGGAGCTGCACCAGCCCTTGGGTGGGCTTTGGGTTGGTGCACCGCTGGGAGCCGGGTCAGAGAGCTGGGCACA	[G/A]	CCGCCCTCACTCTGCTGCACACTGTGACTACAGACCCCATCCGCTGCTTGTGGGATTGGGGGGATCCCTGGGGCAGGGTTTGGGGAGACATGGGGCTGCC	A
GGaluGA000416	28	31	30-32	454	ACACTGTGACTACAGACCCCATCCGCTGCTTGTGGGATTGGGGGGATCCCTGGGGCAGGGTTTGGGGAGACATGGGGCTGCCTGCTGAGGTGTGAGCAGT	[G/A]	TTCTCCTCTTATTGCACAGCTGTATGAGTTGGATGGTGACCCCCGGAGGAAGGAGTTCCTGGACGACCTCTTCAGCTTCATGCAGAAGCGAGGTGACGCC	G
GGaluGA000204	28	35	34-36	454	CTTTTTAAACTTCATGGTTTGGATTTTTTTTTCCCCCTTTTTTAAGTAACGTTAAAAGGAATCTATTTTCTGGGAAGGGACTTGGCCGTGCTGCAGCCCT	[G/A]	CAGCTTTGCCCACCCCCTTGTCCTGTGCTGGAAGGGCCCGGGGCTATGGGCATCCCACGTTCTCCTATCATTCCCTAAAAGCAAAGCTGGAAGTGCTGTT	G
GGaluGA000313	28	35	34-36	454	ACACTGCTGGCCCCAACTGCTCCCTGTGCTTCTCCTCCTGTCCCCAAGCTTCCATCTGGGCTGCTTCAGCCCCTGGGATGAAAGCTGGGCCAGCTGCTGA	[G/A]	GAGAAGCGTGCACCATGAGTGGACAAAACCACTGCTGTCACCTTCCTGTCCCCGTCCCATTGCCACGAGGGCCATCCTCCCTCACCCTGCCCTGCAGATG	G
GGaluGA001040	28	35	30-40	454	TTCCCCCCTATCCCTTTGCCTCCTGGTTTGGGATGGGGGTGCCGGCTGTCACCGTGCTCCGCCGGGGGTCTCCTGCAGACGGGGCTGTGGGTAYCGCTGY	[G/A]	CCTTTGGCACCTGTGGCAGCTGTCCCATCTCTGCCCTTTTACCCAAAGCTCTGCCCCGCTCACACCCGAGGATCACTCTATGGGGCTGACCCCCCCCAGG	G
GGaluGA001020	28	46	44-48	454	CTTTGCAGCAGCAGCCCCAGTGCTGTGTGCTATAAGTGCACTTATAGGCTGTGCTCGTGGCTGGTTGGTGTCTGATGTGGCCCCAGTGGTGTTCTGCCAA	[A/C]	CCTCCAACAAAGCTGAGGGCGCTGTCAGTTCGTTGATGAGCAGAAACCCGAGAGCTGCTGTGCCCCGTCGACGTGAAGGCAAAGTAGAGAAGCAAATGCT	A
GGaluGA000431	28	47	44-50	454	CGGTGCAGGAGGGGGCGACCAGCAGGGCAGGCTCAGCCCCTAACAGCAACACTTGGCTTGGGGCTCACAGCCCGAGACCTGGCAGCCCATGCTTTGGCTC	[T/C]	GGAGCTGGGAAAGCCCTGACTCAATCACAGCAGAGGGTGCATCCCAGTGGGAAATGGAAGGGCAGGAGGTGGAGGTGGAGGTGGAGGGCTGTGCAGTGGG	C
GGaluGA000284	LG6	0		454	CAGCCCTCCTCTGCCTCACCACCCCTCCTCTGCCTCACCACCCCATGCCACCCCCCACAGCAGAGGACAGCACTGTCACAGTGCYGGCAGCTGAGYGCAC	[G/A]	CTGCCTGGGATCAACTTCTCCCAACCTCCAAGACGCCGTGAGAGATTTGAGGGCGGCACAGCACTGAAAGAAGGTGACCCAGCCAAGCACAGTGCCCCAG	A
GGaluGA360440	LG6	0		454	TGCTGGGATCAGGATGGGCCCAGGAGGGTCCCCATGGGGGGTGGTGATGGAGAGGTGAGGGTGGTGGCATCTGACCCCCAGCTCTGCCCCATGGCACTGT	[T/C]	ACCTGCAGTGGGGTGCCCATAGGGTGCTCAGCACACTCACACTCGTGTGCACATCCACACGCATGGAGGGTCGCACGCAAACCGACCCGTGTGCACCCCC	C
GGaluGA000320	LG6	0		454	GCTGAGACAACTCTTTCGCCCTTGGCCAGGCTTAGAAAAGCCTCTTCCTCTTCTGCTCCCCCGGCACATGGAGGCCTGAAGTGCCACGCAGGGAGCTGAG	[G/T]	GCGGTACCTGGGAATGCAGCGAAGGCATCGGAGCCAAAGACATCGTTGGAGTCCTCCGAGGAGAAGTCCTGGGACACGACGGAGGAGGAGTGCGTTGCCA	G
GGaluGA000645	LG6	0		454	AGGCAGGGAAGGTCACCCAGCACAAGGGCTGCTTCTCGGACCACCTGCTGGAGAACTGCCGGCCCTACGTGATGGAGCACTTTGGCACCCGGTGCTGCAA	[T/C]	GCCAGCATGTGCAACGCTGAGCTGGAGATCTACCTGCGAGGTACCTCTGAGCTGTCCTCTTTGAGGAGCGTGGGGGATGTGGGGTTGGGGTCTCTGGGTC	C
GGaluGA000550	LG6	0		454	GGCCGTGCTGGGCAACGAATACTACGTGGTGACCCCCACCGACGCGGCCAAAGAGGGGTTGAAGGAATTCGCCGTGGTGGCCGGGAAGGAACCGTCGACC	[G/A]	TTTCCRTCAAGRTCAAAGGGAAGCTTTATTTCCGAGGGAGGAACTACAGATCCGGCTCGACGCTTTCCGTCCCTTTGAGGCCGTATGAGAGCTTGCAGCT	G
GGaluGA000552	LG6	0		454	CAACGAATACTACGTGGTGACCCCCACCGACGCGGCCAAAGAGGGGTTGAAGGAATTCGCCGTGGTGGCCGGGAAGGAACCGTCGACCRTTTCCRTCAAG	[G/A]	TCAAAGGGAAGCTTTATTTCCGAGGGAGGAACTACAGATCCGGCTCGACGCTTTCCGTCCCTTTGAGGCCGTATGAGAGCTTGCAGCTCCAAAGCGAGGA	A
GGaluGA000375	LG6	0		454	CAAAACCACGGTGCAATTGCAAAAGCTTCCCGCGGTTGCAAAGTCGCAATGCAGTTTGAAAACACCTCCTGCAAGAGCAAAGCCACAGTGCAATTGCAAG	[T/C]	GCTTCCTGCAGCTCCTGCAACAGCCCCAAAACCTCCAAGCAAACCCAAAGCCTTCCATGCATGCAAGCCCCAAAACCTCCGAGCAANNNNNNNNNNNNNN	A
GGaluGA000917	LG6	0		454	CTGGTGTCGCTGGCTGTGGGTGGCTGCGTTGGTGGCCCAGCAGCTGCTCCTGGCTGGGGAAAGCCAGGTGGCACTCAGTGCACTTCCACAGCATCTCCAC	[T/C]	GCCTCCAGGAGCAGCGGTGGTGGGGACAGCTGGGATGGGGACAACGGGGATGGCAACAACGGGGATGCGGCATGGCTCTGCAGATGCTTCTGCAAGCAGG	T
GGaluGA360478	LG6	3.7		454	GGGAAGCGACCAATCGCTGCGTTGGCTCCGCCCCCTTTTGGTGACGTCGCCGCAGGGTGAGGGCATGTGTTCTTTAATGAAGGGGGCGGAGTCAGGAGGG	[G/A]	AAGTGGGCGGAGCTTCGGAGTGGACTTCCGGGGTTGGGGGCGGGGCCTCAGAGCTGGGCGACCGAGTAGGCGCTGGGGAAGGGGTCAAAGGTCAGAGGTC	A
GGaluGA360451	LG6	4.9		454	NNNNNNNNNNNNNNNNNNNCCCCTGGCCCTCCCAGCATGGACTTTGCCTCTGTGACAGCCCCAGGCAAAGGGCAGAGCACTGCAAGCTGCTGTGGGGTGG	[G/A]	GTCACGAGGCCCTAATATGGGAAGACCCCCCCCCAACTGTGAGTGAAAGCCCCCAGACCCATGATAACCTCCCACCTCAGCCCCATAGCAACCCCTCCAG	G
GGaluGA001604	LG6	6.7		454	AGGGCTGCTCCCACCCCAAATCCCCCATCCCCACCTCCAGGAACTGCCGTCCACACCACCACCCAGAAGTGCCCAATTCCCATTTCAATCAGTCCCTGCA	[T/C]	GGGGAGAGCTCTGTTCCTTACCACCCTCCTCATCCTCACTGCAGTGCTTTGGTGTGGCTGAATCCTGCAGCTCGTTAGCACAAAGCTAACGAGAAAAGGA	C
GGaluGA360290	LG6	9.4		454	GACACCCCCCTGACCAAGGTGAGACCTCCCTCCCCTCCACCATAGGGACATGTTATGGGGCCGTGCCGTGGGGCAGCACCTCTTCTCCCCTCCAGATCAT	[T/C]	GGGAACTGCGTCTCATTGCTGGTGCTCAGCTCTGCGCTGCCCGTCTTCTCCAGGACACTGGGTGAGATGTGGGGCTGCAATGGGGTAGGATTGGGGGGGG	T
GGaluGA000627	LG6	9.6		454	CACTGGGACTCTGCATTGAGCACTGGTGCTGAGGCTGAGTTCTGGGTGCTGGGAATGGACACTGGGTTCTATGAGCCGGCACAGGGGACAGCTGTAGGGC	[G/A]	CCGGGAGCAGGCAATGGGTGCTGGGACCAAACGGTGACACCAGAGTGTCACGAGATTGGGCACCGGGCGCTGGCAGCAGGACCCAGGACCCAACACTGAG	A
GGaluGA001673	LG6	9.6		454	GCATGCATGGTTTGACAAGGGGATTTGGGATATTACTGGGGAGCTTTTGTGGCTTCCTTGTGTTCCCTCATTTTCTTTATTTCTCCCACAGCTGTAAAGG	[G/A]	AGATCCTTGTGCTGAGGGTTGCAGAACGCTGTGTCTTTGCCTGGTGGCACTGCTGGAGCATCTCTGTGTTCTGGGCGCTGGGATGGACCAGGTGGAACTG	G
GGaluGA360463	LG6	19.5		454	ACATTCCCCCCCCACCTTCTACATCCCCTATAGGTTTCCATTCTTAAGTACCCCCTCCCCTGCAGGCCTCCTATAGCCTCTGTCAGCCTCCTATAGACTT	[T/C]	CATTTTTAAGGCCCCCTATACTCTCTGCAGAGCTCCTATAGNNNNNNNNNNNNNNNNNNNNNNNNNNNNNNNNNNNNNNNNNNNNNNNNNNNNNNNNNNN	T
GGaluGA000921	LG6	19.5		454	GGAGGTTATTCTTCGTGGTGACAATATTTGGTTAGAGCATACCTTGTGGGCACGAGCTGGATTTTCGTGTGGAGTGTTTCCAGGAGCAGAACGGGCAGCT	[A/C]	AGGGCTGAATGACTGAAGAAATGGGAGTTGTACCCCCATGCTTGGACCTCTTTCCTCTTTGGGGTTCATTGCCAGGAGTTTGTTTGCTCCCACACCACTG	C
GGaluGA345642	LG7	1.2		chrE64_random	TGCAGCCCTGTTCTCAATGAGTTTTTCTCCCAGTCTGTATGCATATCAGGGATTACTCCAACCCAAGTACAACACCCTGCACTTGGCCTAGGTGATCCTA	[G/A]	TTTGGTTCCTGTAGCTTGTCCATGTCCCTGGGATTTCTTGTGTTTTGTGGATTTCTCCTTGTGTTTGTGTAATTGCGATCTTTTTTTTTTTTTTTTTTCC	A
GGaluGA345651	LG7	1.2		chrE64_random	CTCAGGTGAAGTTCTGCAATTAATATTGAGAGTTGATTAATATTCCTTGAACAGCGATAAGATTCAAGGACAGAATTGGTGTGGCCTATTATACACGTTT	[G/A]	AATGCTCRGCAGCATCTCTCTTGGGACAGCTGTGACACAAGACGGACTAATTTCACCAGAAGTTTTTATTTCCTTCACAGATGTGAAGCCAACCCACGTT	A
GGaluGA345664	LG7	1.2		chrE64_random	ACAAATAATTCTGATATTGTGCAAGCAGTGAAATGATGTTGCCTTCAAATTTTCCTGTGCAAATATTGTCAATCATATTTTAATGATCTGACCGAGAAGT	[G/A]	AGAAAGTACAGGAGGAGTAAGTTAGAGCTTCAATAACCTCTCATATGACCTGCAAAACTCAATGCTGAAGGATTACAGCAAGGAAGGAAAACATCTCAAG	G
GGaluGA345665	LG7	1.2		chrE64_random	TTTAAACTGGCCTGCAAGAAGAGATAGATGTAAATCTTGCCAGTCACAAATGTTCTCATTAGCGCTTCTTATAAGCAGCAGCAATGTCAGATTTGTAAAT	[G/T]	TAGCTCTTCTGTTCTGATAATATCAGTATGCCATAAAATGCTGTGGATCAGGATGTTATCTCAAGAGTTATTTCAATGATTTCATACTGTGAAATCAGAG	G
GGaluGA345671	LG7	1.2		chrE64_random	GATCAAGTCATGTCATAAGTAGCAGGAAAACACAAGGTTGGATTTACTTAGGCTTTTTTTTTACTTTGTCCTCACTCAAATCTTACTTCACCTTTCAGGG	[T/C]	GCTTTCAGTAGCTAACTGCCTTAAGGTACCCAAGCTCTCATTCTCCCAGGTCCCTTTTTTCCCATACTTGAAGTATGTGTTGAACTGCCTGGGGGTAGCA	T
GGaluGA345672	LG7	1.2		chrE64_random	CAATTAGAGGAACACTTATCCAAGTTTTTGACCCAGGCAATGTTCATCACCTCTTCTCCTCCCCATCACATCTTCTAGCACACATAGTTCTCTCCGTGTG	[T/C]	TGTTTCTGTTGTAGGTGACAGGTAGCTGAGACAGGTAGTTTGTAATTGCAATTTATGATTTTAGATTGGATATAAAACAGAAGTGATTTTACGATTAAGG	T
GGaluGA345676	LG7	1.2		chrE64_random	AGGGAAAAGACGGGACACTCCTCTTACAGTGACAAACCTCCCAGGGTAGAAAGGTTTCCTGAGAGAATACTTGCCCTATGACAAAGTTGTCAAGCACTTC	[G/A]	CCAGTCACTCCTAMAGTCTCTCACTGAGCTGCTGTCAGCAAGGGAATCTCAGAGTCCTAAGCGAAGAGTGAAAGGAGTGCTATGTCATCACCTTGGGTTA	A
GGaluGA345677	LG7	1.2		chrE64_random	ACACTCCTCTTACAGTGACAAACCTCCCAGGGTAGAAAGGTTTCCTGAGAGAATACTTGCCCTATGACAAAGTTGTCAAGCACTTCRCCAGTCACTCCTA	[A/C]	AGTCTCTCACTGAGCTGCTGTCAGCAAGGGAATCTCAGAGTCCTAAGCGAAGAGTGAAAGGAGTGCTATGTCATCACCTTGGGTTATTGCAAGAGGCCAC	C
GGaluGA345689	LG7	1.2		chrE64_random	ATAAACAAGCCCTGGAGTGGACTGATGATGCCTGAGCTCTTTGGTCTGAAAGAGCTGAGAGACACAGCAAACAGCTGAAGGAGATGTGACCAAAGCAATG	[G/A]	TAATCTTCTGAGCAGCCCTGACAAAGTTGTAAGTCACTGTTGGCACTTCTGGAAAGGATGTCCTTGCTGAGTAAGGTCTGGATGCGAAGTGTGATCTGTG	A
GGaluGA345649	LG7	1.2		chrE64_random	TATGTCCCAGTTGTCATCACACACGGTTCCCCACTGATGGCCGTAAAAAACTTCAACTCTCCCACTGCAGCGACTCGGCCCATTTATTAACCGCAGTGGA	[G/A]	CAGCTCTTGGTATGTCTGAAGAAAACAGAGAGGGCAGGGATATGTGTTACGGAGTTGCCGCTGGCCTGATTAAAAGTAAGGTCAAGTGCATAATGCCAGT	A
GGaluGA345662	LG7	1.2		chrE64_random	CGATGGGGGTAAGGCCTTGGGGATGGTGAGGAGGGCTATTCCAGCCTTGCCAATTGTCCCCAGACTGGTGCATGTGTGAGCCTGCCACTMCCCCAGACTC	[G/A]	GCATTCCAGTTGGCGTTCTTCAGCTTTGGCTTTGCCAAGGCTGTGTCCTTAGTCCACTGCTACCATGCTTTTGGCCAGTTTTTTTTTTGACTGTCTGGCT	G
GGaluGA345668	LG7	66.2		chrE64_random	TGCTTTGTAAAACTGTAATGAAAATATAAAAAGAGGCGTTATTGATTGATATATCTTTCCCTTGCAGGTAAACTGAAAGCTGAGCTGGGTAAGTCATTAA	[G/A]	AATGATAACAAGCAGAAGAACTGATGAGTTAAGAGGAGCAAAGACAAAACTGATAGAGAATCAGAGGTGACAAGGATTGTATGGGGGTAACTTTTTCAGT	A
GGaluGA000376	LG7	66.2		454	NNNNNNNNNNNNNNNNNNNNNNNNNNNNNNNNNNNNNNNNNNNNNNNNNNNNNNNNNNNNNCAATCACTGAAGAGCTTCAATGGTAACAATGGACAACTC	[G/A]	TTAAGGTCGCTAATTAACGAAGTCTTCATTAGTGCTGATCCCGTCCTCATTAGCAATGCTAATTAGCGAGCATTCTCGATCCTCGTATGCACTCTCGATC	G
GGaluGA000805	LG7	111.8		454	CACCCACTCACCCAGCCAGGGCTTGAGGAACCCATAGAAGAGTTTGTCCTTGGGGGCAGTGAAGGCTGCAAGAGAGGACACCATGGGACACGGTTATACT	[T/C]	TGGGGTCTGGGGACCCCTGGGGACAGCTTATGGGGCCACCATAGGACGTGTGTTTGGGCACAGGTGGTGGCCCTGGAGACAGTAGGTGGCCACGATAGCA	C
GGaluGA345710	LG7	111.8		chrW_random	ACATCGGAGCATCCAACTTCAGGGTTGCTGTGGCAGTGCAGGGTGACATGAGGTCCCCAACATAGGGAGATCCAGCTGTGAAGGTGAGAGGTGTCCCCAA	[T/C]	GTTGTGATGTCCCACTGTGGGATTTCTGTTGCAATGTGGAGCGTTATGAGGTCCCCAACATGGATTTCCAACCAATGCCATGCGTCAAACTGGTTCAGCT	C
GGaluGA345711	LG7	111.8		chrW_random	CCGCTGGGGAACGATTCGGCCGCATCCTCATTTTGATATCTGGCCTAAATCCTCTTAAGAGAGGAGGAAAAAAGGGATAACCTCAAACTGCACCACTCTG	[T/C]	CCGTGACTCAGTTTCCCCGTGCAGCTCCATTCCCTGCATTCTTTGCTACCTGCAAGCTGGGGAAAAACCCGATGGGAATGGGGACAGCGCAGCTCCACAG	T
GGaluGA345716	LG7	111.8		chrW_random	TGATAACTGTGCTGTTGGATGCGTTATTCTAGTTATGCATTATTACAGTTATTGGAGGTGTGATCGTTGTTTGGGGTTGTTTGTGTGATCAAAATCCTCC	[G/A]	TTTTCTCGCTGTCTCCCAAAAATGGCAGCTGTGTTCTTCCCCACTTTGCACCTGGTGGTCTCCACAAATGCCTTGCAAGCAGAACCATGTGAATATTCTC	A
GGaluGA345720	LG7	111.8		chrW_random	TGACTTTCTTTTCTTTTCACTGTGCATGTCCAAGAGGGGTTTGGCTCCATCTTTTCCACACGCTCGAGTTAGTGGCTCTAGGCAGCACCTTCCTGCTCTC	[G/A]	YCTGGAAGTTAAATGCTCCCAGTTGCTTTCATTCGCTGAGTCCTCCTGGCTGGGGGCCTTTGTTGGACTTACTTCCTTGGATGTTGGATCTACCAACATC	A
GGaluGA345721	LG7	111.8		chrW_random	GACTTTCTTTTCTTTTCACTGTGCATGTCCAAGAGGGGTTTGGCTCCATCTTTTCCACACGCTCGAGTTAGTGGCTCTAGGCAGCACCTTCCTGCTCTCR	[T/C]	CTGGAAGTTAAATGCTCCCAGTTGCTTTCATTCGCTGAGTCCTCCTGGCTGGGGGCCTTTGTTGGACTTACTTCCTTGGATGTTGGATCTACCAACATCA	C
GGaluGA345723	LG7	111.8		chrW_random	ACCCTTAGCTCCTCTGTCTTCCCATCCCTGCCCCAAGCCTTGGGCCACAGGTTGGGGTCTGCTGGCACCATCCAGACCCCATGAAGCTGCYAACGGAGAC	[G/A]	TCCTCTTCCTCCTGTGTGGGTCCTGTTGGGGTTGGGCCTTCTGTTCTGGTTGAGGTTTGGGTCATGACTGCTCTTCGGGGGCATCTGGATTGCTTGGACT	G
GGaluGA345727	LG7	111.8		chrW_random	GGACAAATTGTCCTTTGGTCCCACAGACCTTCGGTGTGGTCCACGTTGGCATGTCAGTCCTGTTTTTATGCAGCTCATTGTCCTGCTCTTTGGTTTATTA	[G/A]	TACCAAGCGTCACGGTTGGGTTAAAAGGGCAACGACCAACAGGGGGTGGGTTGGGATGAGTGGTCCTTGGGCGTGTTTCCTTTTGTCCTAAATCCTTGAT	G
GGaluGA345728	LG7	111.8		chrW_random	CTGCCCGGCACAAAAACCTGGGGCTCTCCTCCACGAAGGCTTATTCACAGTTTGCTCTGCAGCACCTGAAAAAAAAAACAGCAGCTCAGCACCTCGAAGC	[T/C]	GAAGGCGACGGTCTGAGGGGTCACCCAACGGGCCTGGAGGAGGTCGGGCACAAATGGATGTTTATCAACGAGGTGGGGGGCGTGGAAGGGGAGTTCTCCA	C
GGaluGA345729	LG7	111.8		chrW_random	CAGCGGGGTTGTGCGTGAGATGGTTGCACGGCGTCGTTGGGTTGCACGGTGTTGATTGGACTCTTGCAAAGCAGCTGAGCAAACAGTTGTTGGGTTGAGG	[T/C]	TGGGGACACGGGGCAGATAGTCTGAAGGATTTGGGGATATGGGGTGCTTAATCTGTAAGGGGGGGACTTAGGGATTGTTTTAGGAATCCATGGGTTTGCT	T
GGaluGA345735	LG7	111.8		chrW_random	GCCTTCCGGGACGTAGGAACACGGCTTATTCCTTGCACTCCTTCTCATCCCATTAAATATCAGCGATATCAGACCTCGAGGTCTTCCTTCCCCATGCATT	[T/C]	TTCCAGCTCTGTTTCCCYCCAAGCCGAGGAGAGAGCAGTTCCACCCTGCGGTTAAACCCATCTGAACCCAACGCGGATCACCAAAAGGGAAGACGAGTTG	T
GGaluGA345745	LG7	111.8		chrW_random	CCAGCAGCAAATCCTCTTCCAGCTAGATCAATGCGTATAGGATCACTTGAGCTATAGGGCCAGAAGCAAAGCTTTTACCAGAATCTGTAGGGTCACTCAG	[G/A]	TGTGTTGAGTGGCTGTAGGCCCAACAGCAAAGCCTTATATCTATAGGGTCACATAGATGTGCTCAGCCTGGCTGTAGGGCCACGCACCGTTGCATGTTTG	A
GGaluGA345747	LG7	111.8		chrW_random	AGGGACTCTCCTGCAGTTTGATCTGTCCGCTGCTTTTAAGCTTGTCTGGGGTTTTCACATCCACTCCGTGGTGCCATCTCCTGTTTTAGGGAGAAGCTGA	[T/C]	GCTGCKGAACCCCCATGGGTGACACAGCGGTGACAGAGGAGTGCTGGAAAGTCCAACTGTGGCACTCTGAAAATTAAATTAGAATAAAGTAAAATAAAAA	C
GGaluGA000882	LG8	0		454	AGCACCAAGTCCAGCAACCGTGCCAGGCCACCATCCCAGGCTGCCGCGCATGGAGCAAGGATTTTCAGCACAAACCAGAAAGCACTGATGCTGCGTGCCA	[T/C]	CCCCCCAGCCTCTGCAGAGCAATGCAGGGGAGCTGCTGCCTCACCCCCAGGGCACAGTGAGGAGCACGGCAAGGCTCTGTCCTGGCTGCAAGGAGCAGGA	T
GGaluGA001346	LG8	0		454	TCACCCTGGCCAGTGAGGCTCCATCCTCTGTCCTCACCATCCTCTCACTGCTCACGTCGGCCTGTGAGAGAGGGACAGCGTCACCACTGTGCCTTGTCCA	[G/A]	TGTGGGGTCTTCCAGGAACTCCAGGAGCTGGCTTCAGGGAGCCAGGAACATGCAGTGCCCAGAGGAAAATGCAGAGCTCATTGAGCATCTGACGCCTGGT	G
GGaluGA360174	LG8	0		454	ATCCCCACGCACACCCTCGGGAGCTGCGATTGTGAGAGCACGACCACAGCTGCAGCTCCGTGCCCAAGCTGCTCTTACCTCCTTTGCGTGCCCAAAGCTC	[T/C]	CTGCCCGCGTGCTCGAGTGGCAATGCCCCGCTGTGCCCGGGGGCTCAGGCAGGTGCCCGGGGCTGGGATGGAGTTCCTCCTGGGGACATCTTGCTGCGTT	C
GGaluGA001493	LG8	0		454	AATAATTTACCCTTTTCAACAGTCAGGTCTTGCCTACCTATGATAGCTTGGATGAGCCGTCCGTTAAAATCATGAGCTCCATCTTTGCWTCTTCCCTAAA	[T/C]	GTGGTCACCACCTTTTACATTACGGTAAGAAACTTCCCCTTCTCTTTCCTTGCCAGAAGTCACACTCAGGAGGGGACGATGATTTGTCTCCAGATGGGGC	C
GGaluGA001497	LG8	0		454	AGGTGGGCTTCTTTGGCTACGTGAGTTACACCGAAGCCATTGCTGGGAACGTCCTCATGAACTTCCCTTCCAACCTTGTGACGGAGATGATCCGAGTGGG	[A/C]	TTCATGATGTCGGTAGCTGTGGGGTTCCCGATGATGATTCTCCCATGCAGACAGGCGCTGAACACCCTTCTCTTTGAGCAGCAGGTAAGACCCTCTCGTG	C
GGaluGA000388	LG8	0		454	GAGGCGATGCTCAGCTGCCGTAAACCCGTGGCTCATTTGAGGTTGTAAGGGTTTATGCTGGGGTACGGCCCTTTGGGAGACCTCACTCTGGAGCTGCAGG	[T/C]	ATGGATGGGGGCGGGAGGAGGCTGACAGGTGGCCGATCTCCCCAAAGTCCCAGCACCACTTCTTCGCCTGTTCTTCTTTCCTCTCCTAGCATCTTCCTCA	C
GGaluGA000389	LG8	0		454	CCGATCTCCCCAAAGTCCCAGCACCACTTCTTCGCCTGTTCTTCTTTCCTCTCCTAGCATCTTCCTCATCCCCACGGTTCGCCTCTGACCTGGAGCAAGC	[G/A]	CGTCCCCAGACAACGGGTGAGGAGGAGCTGCAGCTGCAGCTCGCCCTGGCAATGAGTCGGGAGGAGGCCGAGAAGGTAGGGCGGCGGGGTGGGGCTGCCC	G
GGaluGA000390	LG8	0		454	CCGCTTCCCCTGCCTGGTGGCTCTTTTGGAGACTGAACAGCATGTTTGTATCCCTATTTCTGTCCTGGAAATGCAGTATTTATAGCTTCCACATTCTGCC	[G/A]	TGATGAGTGCCATGGGAACATGCTCTTGAAGGCTCTGCCTGTTGGAGACCACCTGGGCTGTGCGCATTCCTGCATGCGTGTGCAGCCGTGCACACACGCA	G
GGaluGA000396	LG8	4.2		454	GGGGATCAGCATGGCTGGGAAGGGGCTGGGGGCTCCCCTGTGGTGCGGACAGGGAGTGATGCCTGGCTGAGAACAAGGTTCGAGGTGTCCTGCTGCCCCC	[T/C]	CCAGCCTTGGCCACCCCACGAATGAGAGCTAGTGTGGGGAGGGGTGGTGGGGATAACCCTACCCTTTGGGCAGATATCTGCATCCCCAAATCAAGGGATG	T
GGaluGA000398	LG8	4.2		454	CTGGGGGCAGAGAAGGGACCCGGGTTAGAGAATGGGGAAGTGCTCACCCCAAGGCAGTGCTTGGCCATGGGGATGTGGACAGAGCTCCACARTGAGGACC	[T/C]	GCTCCCATTTGGTGACCATGGCTTGGGGACACGTGGGGACAGCAGTGCAATGGGGATGCGCTCTGATTTGGTGATACTCCACGGGCTGGGCACTGGATCC	C
GGaluGA360430	Z	3	0-6	454	TTGTCCACCATATAAAAGCAGGTATCCCAGCACAGTCACGGGAGGCATAAAGCACAGAACATGACAAAACGCCACTGCTTTTATGAGACAGCTGCAGAAA	[G/A]	GAATGATTGCAACAGAAAAACATCGATCTCTATTTTGCCTTTCTCTCTCATTGTCCTTTCTCTGGATCTCTTTACCTCGTCACTTTCTGAGGTTAGGGAC	G
GGaluGA000593	Z	20	18-21	454	GAACTGCTCTGGTTTGCTTTCTATCACTTTGTCTGCTAAAGTTCCATTAATTAGGATTTATGCTGAGCTCAGGAGAGTCACATATCCACAATACTGAGCT	[T/C]	TACCAAATACCCATAGAAAAGGTAAAGCAGTCCTAGAACTCCCAAGCAAAAAAAAGGGGTAAGAATAGATGCCAAGTAGCACATGTTTAGGACAGTTGGT	T
GGaluGA360388	Z	20	18-22	454	AGTTCACAAATCTCCTTCATGTTTGCTTAGTCGTAAGCATTTTCAGTGCAGTTCCTAGGCCAATATATGAATTACTGCAAAAATGTTTAGGCACTGTCAC	[G/A]	CTTTATGAACTGGACCCTTGAGCTGTTCAGTATGGGTTAAATCAAGGACAGAATACTTTTCATGACAGAGATATTAAAGTATCTATTATNNNNNNNNNNN	G
GGaluGA360391	Z	21	18-23	454	NNNNNNNNNNNNNNNNNNNNNNNNNNNNNNNNNNCTGCACTGCACACACACAGCACTGCATTGCAATGTGATGCATACACACAGCACTGCATTGCAATGT	[G/A]	ATGCACACGCAGAGCTGCCCAGCACTGCATCTGCACACAGAGTTGTGCTGCACTGCACTGCGCACACAGCACTGCATTGCAATGCGATGCACACACAGCA	G
GGaluGA001111	Z	29	27-30	454	AGTGCTTGGCCCTCCACCTTGCCCAGTTAGCTCAGCTCCCACAAGGAGAGTGACTCCATAAGGGAAAAGAGGGGACCAGGAGCTGGACTCAGTGATCTYT	[G/A]	TGGGTCTCTTACAGATCAGGATATAATAAATCTTTATTGGTTGTCTGGAGAGAGCAGGCAGAGTGGCGAGGGCAAGGGAGTGGAAAGAGGATGGGAGCAT	A
GGaluGA001112	Z	29	27-30	454	CCCCTGAGTCCTGCCAGCAGCCCTAGCCAACTGTACCCTGGGTTGCATCAAGAGAAGCATGACCAGTGGGATGAGGGAGCTGGTTCTGCCCCTTTACTCC	[G/A]	CTCCTGTGAGACCACATCTGTGGCATTTGGTGGGATTCCCACGAGGGAAGGAGGGATGGCNNNNNNNNNNNNNNNNNNNNNNNNNNNNNNNNNNNNNNNN	G
GGaluGA001157	Z	29	27-30	454	TCAGTGAAAGAAGAATCTGGGGCAGTTGAAGAAACATCTTTTTTTGTGGGATGCCTTCCTGTAGGAAAGGTCAGGCAGTTCAAAAGCTCTCCCACCGTCT	[T/C]	CTGCTGTTGTTCCTCCTTAGGTGCTTCCTGTCTGCAAGGAGGAGGAAGGAGGAAGTGCAGAAGAAAGAATGTAATTTGGGAGGAGAATTTAGAAGCATGG	C
GGaluGA000494	Z	30	28-32	454	NNNNNNNNNNNNCTCCCTTTAAAATGCTCTATCATTAAAAAAAGCAGACATCTTTTCCATCAATCACAGAAAAACTTGTAACTCTGCCCCAGCCTAGATC	[T/C]	TGCTTATGCTTCAAGCTTACTACCCTAAGAGTGCAGCTGGGGCAACTTAACTGACTTGCTAATGAATTTCCTGAAAACAGTGTGGACTGAGTACTGGCTA	T
GGaluGA360355	Z	46	44-47	454	GGTAGTCAGAGTTAATCACATGCATGAGCGTTTGCAGGCTTGCAGCCTTAGAGATTAGAATCTGGAAAAGCGACCACATAAAATGACCCATTTTGAGGAG	[G/A]	AGGAGAAAGGCTCTCAACAGAAGTTCTCTACAGCTTGCTTGGATATGATGTCAACTTTACTTTTTTTCAAAACATCTTTCTGTCCTACAACACACATATC	G
GGaluGA360420	Z	76	72-80	454	CCAAGACAACGGAGTTTGGTGATCTTCTGCCTTCTTGCACTGGGACCTTCTCATCTGTTGCCCAACTGTGAAGCAACTTGCACTGCTGCAGGGGAGCTCC	[T/C]	GTGCGGCAACTGTGGCTGTGCACCATCTCAGGCAGATGCTCTGAGCCACAGTGGAGACACGGAGTGTTTGGGCACTCTGTTGGCTTCTCCATCCCTGTGG	T
GGaluGA354539	Z	81	79-83	chrZ_random	TGTTTTGACATTTTCCATATTGTGGATACAAACAGCCTTTCTTTTGTCATTTAATTATCATTGACAGCATGATATAGCTGCCAACGAGTGATAATTTACA	[T/C]	CTTGTGCACTTTTTTGTTAGGAAACAGAAATAACACCGTTCAGAGCAATGCGATTTTCAAGACGTCTAACACATTAAGTTATTTATTAGTCTGGAAGGGC	T
GGaluGA354542	Z	81	79-83	chrZ_random	TGGAGAATATGTTTTATAAACCCCCAGGGGCAATTTATCACAAATTCATCCACTCTGCTGCACATTGCTGCTTTAATGTTGAATACAGGATTTCAGTCCA	[T/C]	GCATCAGCTTCCGCAAAGAATGGAAGGGAATCAAAGGGTATACTAGTTTCTCTTTGCTTCATCATGAGAATTCTTGAATTTCTTCATAGAAAATCTAATT	C
GGaluGA000448	Z	85	83-87	454	NNNNNNNNNNNNNNNNNNNNNNNNNNNNNNNNNNNNNNNNNNNNNNNNNNNNNNNNNNNNATGTCAGAGTACCTATTAAATAATAGCACAAACAGCATCA	[G/A]	CAGCTCTTTCTCTATTTTTCTGAGCCTACAAAGTGAAAAAATACTCCCACCAGCTTACATGTTTTCCCCCTTTTTATGTCTAAAGGGAGTTCTTGGAATT	A
GGaluGA000907	Z	94	98-90	454	TTCCATTCCAGCTCTCCAGTAATAGGATCCATACTATCATGTCTCCATGATGCCAATAAGATCGTAGGTCTGCAAGCTTGTTCACGTCTTGTTTCTTCCC	[G/A]	ACACTGTGTACATTCGTGCACTAACTGAGTGCATTATGAACTTAAGAGGGCCACTTCAGTATGCTGAGTTCCTGTAAAGCATTTGGAGGATTTCTTTGTA	G
GGaluGA001081	Z	214	212-215	454	TCCTAAACTGAAAAAGATTTTGATATAAAAATACTAAATTCCTTTAGGGAAAAAAAGNNNNNAGNAANGAAGGNANANNGCCTTTTAGAGCTGAGCTTTG	[T/C]	GTTTCTTAAACTCTTTCAACTTTTCGGATGAATCTCTGAAGAAAATGTGAATTCGTAATCAATAGTAACTCTGTATCAATCAATAATAAATTCACCTTTT	T
GGaluGA360339	Z	250	248-252	454	ACTTAGATATGCCAGTGGCATTGGAAAATCTGTCCTTTCAAGTCACTGATAAGGAATATTGCACTTAACAAGAGCAACGTAATATAGACCTTGCCGTACC	[G/A]	TAGCTTCTGAATAAAACTGCAGGCAGGCAGTGTTGTTAGCACGGTTCCTAATGAAGATATACAGGGCTCTATTTTTGGAGAGTCTATAACAGGCCTAGTG	G
