# Supplementary material for: The development and characterization of a 60K SNP chip for chicken
Source: BMC Genomics. 2011 May 31;12:274. doi: 10.1186/1471-2164-12-274 (PMC3117858; doi:10.1186/1471-2164-12-274)
Supplement: Additional file 3 — An Excel file with for each individual chromosome, the number and average spacing of the SNPs present on the Illumina Beadchip. [file 1471-2164-12-274-S3.XLS]

## Sheet: Sheet1
Chromosome	Size (bp)	Spacing settings (bp)	Actual spacing (bp)	Number of SNPs	Linkage map (cM)
1	200471656	20000	22186	9059	483.9
2	154610039	20000	22255	6958	312.4
3	113647974	20000	21978	5171	268.7
4	93989755	20000	22139	4256	202.4
5	62099412	20000	22497	2766	158.3
6	36992312	15000	16181	2219	110.4
7	37820609	15000	16812	2280	113.1
8	30199391	15000	16905	1813	91.6
9	25286626	15000	15984	1504	89.1
10	22098950	11000	13368	1682	89.7
11	21399802	11000	13311	1647	69.2
12	19745600	11000	12288	1671	73.9
13	18577479	11000	12328	1492	58.9
14	15807636	11000	12292	1284	67.5
15	12695582	8500	9680	1337	55.2
16	393933	8500	13929	31	na
17	10612056	8500	9742	1104	53.4
18	10453034	8500	9.398	1160	52.2
19	9675576	8500	9439	1053	52.6
20	13797392	8500	6998	1991	52.2
21	5947705	8500	7174	970	52.7
22	3486950	8500	8229	640	58.9
23	5697010	8500	7609	794	45.2
24	6125275	8500	6823	937	47.6
25	1905093	8500	8423	241	57.4
26	4677927	5000	5984	852	46.9
27	4620682	5000	7285	665	52.6
28	4506777	4000	5660	793	51.6
Z	74594261	20000	23353	3195	231.5
E22C19W28_E50C23	692471	4000	5434	164	53.2
E64	49646	4000	6967	8	na
W	250180	4000	28647	7	na
